# Supplementary material for: 2-Hydr­oxy-N′-(2-methoxy­naphthyl­idene)benzohydrazide
Source: Acta Crystallogr Sect E Struct Rep Online. 2008 Aug 23;64(Pt 9):o1829–30. doi: 10.1107/S1600536808026962 (PMC2960698; doi:10.1107/S1600536808026962)
Supplement: Supplementary file 1 [file e-64-o1829-sup1.cif]

##############################################################################
###                                                                        ###
###        Electronic paper (Acta Crystallographica Section E)             ###
###                                                                        ###
##############################################################################
#                                                                            #
# This CIF contains the data in a paper accepted for publication in Acta     #
# Crystallographica Section E. It conforms to the requirements of Notes      #
# for Authors for Section E, and has been peer reviewed under the auspices   #
# of the IUCr Commission on Journals.                                        #
#                                                                            #
# Full details of the Crystallographic Information File format               #
# are given in the paper "The Crystallographic Information File (CIF):       #
# a New Standard Archive File for Crystallography" by S. R. Hall, F. H.      #
# Allen and I. D. Brown [Acta Cryst. (1991), A47, 655-685].                  #
#                                                                            #
# The current version of the core CIF dictionary is obtainable from          #
# ftp://ftp.iucr.org/pub/cif_core.dic. The current version number is 2.4.    #
#                                                                            #
# Software is freely available for graphical display of the structure(s) in  #
# this CIF.  For information consult the CIF home page http://www.iucr.org/  #
# cif/home.html                                                              #
#                                                                            #
# This file may be used for bona fide research purposes within the           #
# scientific community so long as proper attribution is given to the journal # 
# article from which it was obtained.                                        #
#                                                                            #
##############################################################################
                                             
data_I
_audit_creation_method     SHELXL97
_chemical_name_systematic
;
;
_chemical_name_common     ?
_chemical_formula_moiety     'C19 H16 N2 O3'
_chemical_formula_sum     'C19 H16 N2 O3'
_chemical_formula_weight     320.34
_chemical_melting_point     ?
_symmetry_cell_setting     monoclinic
_symmetry_space_group_name_H-M     'P 21/c'
_symmetry_space_group_name_Hall     '-P 2ybc'
loop_
    _symmetry_equiv_pos_as_xyz
    'x, y, z'
    '-x, y+1/2, -z+1/2'
    '-x, -y, -z'
    'x, -y-1/2, z-1/2'
_cell_length_a     15.186(3)
_cell_length_b     9.059(2)
_cell_length_c     24.135(3)
_cell_angle_alpha     90.00
_cell_angle_beta     108.331(3)
_cell_angle_gamma     90.00
_cell_volume     3151.8(10)
_cell_formula_units_Z     8
_cell_measurement_reflns_used     5815
_cell_measurement_theta_min     2.4
_cell_measurement_theta_max     28.1
_cell_measurement_temperature     298(2)
_exptl_crystal_description     block
_exptl_crystal_colour     colourless
_exptl_crystal_size_max     0.10
_exptl_crystal_size_mid     0.08
_exptl_crystal_size_min     0.07
_exptl_crystal_density_diffrn     1.350
_exptl_crystal_density_meas     ?
_exptl_crystal_density_method     'not measured'
_exptl_crystal_F_000     1344
_exptl_absorpt_coefficient_mu     0.093
_exptl_absorpt_correction_type     multi-scan
_exptl_absorpt_process_details     '(SADABS; Sheldrick, 1996)'
_exptl_absorpt_correction_T_min     0.9908
_exptl_absorpt_correction_T_max     0.9935
_exptl_special_details
;
;
_diffrn_ambient_temperature     298(2)
_diffrn_radiation_type     MoK\a
_diffrn_radiation_wavelength     0.71073
_diffrn_radiation_source     'fine-focus sealed tube'
_diffrn_radiation_monochromator     graphite
_diffrn_measurement_device_type     'Bruker SMART CCD'
_diffrn_measurement_method     \w
_diffrn_detector_area_resol_mean     ?
_diffrn_reflns_number     17807
_diffrn_reflns_av_R_equivalents     0.0211
_diffrn_reflns_av_sigmaI/netI     0.0260
_diffrn_reflns_theta_min     1.78
_diffrn_reflns_theta_max     27.00
_diffrn_reflns_theta_full     27.00
_diffrn_measured_fraction_theta_max     0.988
_diffrn_measured_fraction_theta_full     0.988
_diffrn_reflns_limit_h_min     -10
_diffrn_reflns_limit_h_max     19
_diffrn_reflns_limit_k_min     -11
_diffrn_reflns_limit_k_max     11
_diffrn_reflns_limit_l_min     -30
_diffrn_reflns_limit_l_max     30
_diffrn_standards_number     ?
_diffrn_standards_interval_count     ?
_diffrn_standards_interval_time     ?
_diffrn_standards_decay_%     ?
_refine_special_details
;
Refinement of <i>F</i>^2^ against ALL reflections. The weighted <i>R</i>-factor
<i>wR</i> and goodness of fit <i>S</i> are based on <i>F</i>^2^, conventional
<i>R</i>-factors <i>R</i> are based on <i>F</i>, with <i>F</i> set to zero for
negative <i>F</i>^2^. The threshold expression of <i>F</i>^2^ >
\s(<i>F</i>^2^) is used only for calculating <i>R</i>-factors(gt) <i>etc</i>.
and is not relevant to the choice of reflections for refinement.
<i>R</i>-factors based on <i>F</i>^2^ are statistically about twice as large
as those based on <i>F</i>, and <i>R</i>- factors based on ALL data will be
even larger.
;
_reflns_number_total     6805
_reflns_number_gt     4792
_reflns_threshold_expression     I>2\s(I)
_refine_ls_structure_factor_coef     Fsqd
_refine_ls_matrix_type     full
_refine_ls_R_factor_all     0.0664
_refine_ls_R_factor_gt     0.0433
_refine_ls_wR_factor_gt     0.1047
_refine_ls_wR_factor_ref     0.1200
_refine_ls_goodness_of_fit_ref     1.026
_refine_ls_restrained_S_all     1.026
_refine_ls_number_reflns     6805
_refine_ls_number_parameters     443
_refine_ls_number_restraints     2
_refine_ls_hydrogen_treatment     mixed
_refine_ls_weighting_scheme     calc
_refine_ls_weighting_details
         'calc w=1/[\s^2^(Fo^2^)+(0.0503P)^2^+0.6715P] where P=(Fo^2^+2Fc^2^)/3'
_atom_sites_solution_hydrogens     geom
_atom_sites_solution_primary     direct
_atom_sites_solution_secondary     difmap
_refine_ls_shift/su_max     0.000
_refine_ls_shift/su_max_lt     0.001
_refine_ls_shift/esd_max     <0.000
_refine_ls_shift/su_mean     <0.001
_refine_diff_density_max     0.199
_refine_diff_density_min     -0.209
_refine_ls_extinction_method     none
_refine_ls_extinction_coef     ?
loop_
    _atom_type_symbol
    _atom_type_description
    _atom_type_scat_dispersion_real
    _atom_type_scat_dispersion_imag
    _atom_type_scat_source
    'C' 'C' 0.0033 0.0016
                         'International Tables Vol C Tables 4.2.6.8 and 6.1.1.4'
    'H' 'H' 0.0000 0.0000
                         'International Tables Vol C Tables 4.2.6.8 and 6.1.1.4'
    'N' 'N' 0.0061 0.0033
                         'International Tables Vol C Tables 4.2.6.8 and 6.1.1.4'
    'O' 'O' 0.0106 0.0060
                         'International Tables Vol C Tables 4.2.6.8 and 6.1.1.4'
_computing_data_collection     'SMART (Bruker, 2001)'
_computing_cell_refinement     'SAINT (Bruker, 2001)'
_computing_data_reduction     'SAINT (Bruker, 2001)'
_computing_structure_solution     'SHELXS97 (Sheldrick, 2008)'
_computing_structure_refinement     'SHELXL97 (Sheldrick, 2008)'
_computing_molecular_graphics     'SHELXTL (Sheldrick, 2008)'
_computing_publication_material     'SHELXTL (Sheldrick, 2008)'
loop_
    _atom_site_type_symbol
    _atom_site_label
    _atom_site_fract_x
    _atom_site_fract_y
    _atom_site_fract_z
    _atom_site_U_iso_or_equiv
    _atom_site_adp_type
    _atom_site_calc_flag
    _atom_site_refinement_flags
    _atom_site_occupancy
    _atom_site_disorder_assembly
    _atom_site_disorder_group
    O O1 0.43570(8) 0.65866(12) 0.40673(6) 0.0577(3) Uani d . 1 . .
    O O2 0.24611(8) 0.06121(13) 0.35547(5) 0.0573(3) Uani d . 1 . .
    O O3 0.15519(9) 0.28893(15) 0.47890(6) 0.0654(4) Uani d . 1 . .
    H H3 0.1503 0.2849 0.5117 0.098 Uiso calc R 1 . .
    O O4 0.16698(9) -0.14482(14) 0.15763(6) 0.0652(4) Uani d . 1 . .
    O O5 0.23207(9) 0.34100(14) 0.09458(6) 0.0665(4) Uani d . 1 . .
    O O6 0.26324(9) 0.11903(14) 0.25093(5) 0.0636(3) Uani d . 1 . .
    H H6 0.2693 0.1034 0.2854 0.095 Uiso calc R 1 . .
    N N1 0.36544(9) 0.26155(15) 0.41827(6) 0.0483(3) Uani d . 1 . .
    N N2 0.27814(9) 0.24269(15) 0.42336(6) 0.0466(3) Uani d D 1 . .
    N N3 0.10594(10) 0.13486(16) 0.08670(6) 0.0521(4) Uani d . 1 . .
    N N4 0.17195(9) 0.16834(16) 0.13899(6) 0.0490(3) Uani d D 1 . .
    C C1 0.49640(10) 0.42352(17) 0.43517(7) 0.0413(4) Uani d . 1 . .
    C C2 0.51078(11) 0.56729(17) 0.41994(7) 0.0442(4) Uani d . 1 . .
    C C3 0.59831(12) 0.61341(19) 0.41810(8) 0.0530(4) Uani d . 1 . .
    H H3A 0.6072 0.7102 0.4082 0.064 Uiso calc R 1 . .
    C C4 0.66957(12) 0.5156(2) 0.43086(8) 0.0556(5) Uani d . 1 . .
    H H4 0.7270 0.5469 0.4291 0.067 Uiso calc R 1 . .
    C C5 0.65964(11) 0.36863(19) 0.44667(7) 0.0483(4) Uani d . 1 . .
    C C6 0.73541(13) 0.2690(2) 0.46050(8) 0.0613(5) Uani d . 1 . .
    H H6A 0.7926 0.3010 0.4586 0.074 Uiso calc R 1 . .
    C C7 0.72615(15) 0.1284(2) 0.47645(9) 0.0696(5) Uani d . 1 . .
    H H7 0.7763 0.0640 0.4854 0.084 Uiso calc R 1 . .
    C C8 0.64025(14) 0.0810(2) 0.47939(9) 0.0699(6) Uani d . 1 . .
    H H8 0.6341 -0.0155 0.4908 0.084 Uiso calc R 1 . .
    C C9 0.56529(13) 0.1723(2) 0.46597(8) 0.0576(5) Uani d . 1 . .
    H H9 0.5090 0.1366 0.4680 0.069 Uiso calc R 1 . .
    C C10 0.57139(11) 0.32084(18) 0.44889(7) 0.0439(4) Uani d . 1 . .
    C C11 0.40275(10) 0.38697(18) 0.43631(7) 0.0434(4) Uani d . 1 . .
    H H11 0.3698 0.4561 0.4504 0.052 Uiso calc R 1 . .
    C C12 0.22305(11) 0.13587(17) 0.39171(7) 0.0436(4) Uani d . 1 . .
    C C13 0.13277(10) 0.11120(17) 0.40235(7) 0.0421(4) Uani d . 1 . .
    C C14 0.10236(11) 0.18085(18) 0.44498(7) 0.0470(4) Uani d . 1 . .
    C C15 0.01809(12) 0.1424(2) 0.45176(8) 0.0574(5) Uani d . 1 . .
    H H15 -0.0014 0.1890 0.4802 0.069 Uiso calc R 1 . .
    C C16 -0.03670(13) 0.0369(2) 0.41726(9) 0.0644(5) Uani d . 1 . .
    H H16 -0.0929 0.0114 0.4225 0.077 Uiso calc R 1 . .
    C C17 -0.00877(13) -0.0316(2) 0.37477(9) 0.0654(5) Uani d . 1 . .
    H H17 -0.0464 -0.1026 0.3509 0.078 Uiso calc R 1 . .
    C C18 0.07502(12) 0.00486(19) 0.36748(8) 0.0535(4) Uani d . 1 . .
    H H18 0.0934 -0.0425 0.3387 0.064 Uiso calc R 1 . .
    C C19 0.44208(15) 0.8020(2) 0.38459(12) 0.0814(7) Uani d . 1 . .
    H H19A 0.4892 0.8573 0.4129 0.122 Uiso calc R 1 . .
    H H19B 0.3835 0.8515 0.3767 0.122 Uiso calc R 1 . .
    H H19C 0.4579 0.7942 0.3492 0.122 Uiso calc R 1 . .
    C C20 0.02531(11) -0.02550(18) 0.13957(7) 0.0456(4) Uani d . 1 . .
    C C21 0.08806(12) -0.12555(18) 0.17276(8) 0.0496(4) Uani d . 1 . .
    C C22 0.06931(13) -0.2047(2) 0.21794(8) 0.0573(5) Uani d . 1 . .
    H H22 0.1128 -0.2708 0.2405 0.069 Uiso calc R 1 . .
    C C23 -0.01255(13) -0.1841(2) 0.22840(8) 0.0568(5) Uani d . 1 . .
    H H23 -0.0247 -0.2383 0.2579 0.068 Uiso calc R 1 . .
    C C24 -0.07948(11) -0.08342(18) 0.19611(7) 0.0476(4) Uani d . 1 . .
    C C25 -0.16522(13) -0.0609(2) 0.20663(8) 0.0592(5) Uani d . 1 . .
    H H25 -0.1784 -0.1142 0.2360 0.071 Uiso calc R 1 . .
    C C26 -0.22817(13) 0.0369(2) 0.17457(9) 0.0642(5) Uani d . 1 . .
    H H26 -0.2843 0.0499 0.1819 0.077 Uiso calc R 1 . .
    C C27 -0.20917(13) 0.1186(2) 0.13057(9) 0.0630(5) Uani d . 1 . .
    H H27 -0.2526 0.1860 0.1089 0.076 Uiso calc R 1 . .
    C C28 -0.12729(12) 0.1001(2) 0.11913(8) 0.0546(4) Uani d . 1 . .
    H H28 -0.1154 0.1559 0.0899 0.066 Uiso calc R 1 . .
    C C29 -0.06034(11) -0.00243(17) 0.15091(7) 0.0442(4) Uani d . 1 . .
    C C30 0.04095(12) 0.0481(2) 0.08884(8) 0.0521(4) Uani d . 1 . .
    H H30 -0.0033 0.0281 0.0531 0.063 Uiso calc R 1 . .
    C C31 0.23628(12) 0.27271(18) 0.13895(8) 0.0480(4) Uani d . 1 . .
    C C32 0.31301(12) 0.29697(18) 0.19424(8) 0.0497(4) Uani d . 1 . .
    C C33 0.32713(12) 0.22094(19) 0.24690(8) 0.0521(4) Uani d . 1 . .
    C C34 0.40499(14) 0.2494(2) 0.29426(9) 0.0671(5) Uani d . 1 . .
    H H34 0.4144 0.1974 0.3289 0.080 Uiso calc R 1 . .
    C C35 0.46828(16) 0.3539(3) 0.29042(10) 0.0822(7) Uani d . 1 . .
    H H35 0.5207 0.3714 0.3223 0.099 Uiso calc R 1 . .
    C C36 0.45451(17) 0.4331(3) 0.23953(11) 0.0847(7) Uani d . 1 . .
    H H36 0.4967 0.5056 0.2373 0.102 Uiso calc R 1 . .
    C C37 0.37807(15) 0.4044(2) 0.19212(10) 0.0672(5) Uani d . 1 . .
    H H37 0.3694 0.4575 0.1578 0.081 Uiso calc R 1 . .
    C C38 0.23682(15) -0.2434(3) 0.19098(11) 0.0880(7) Uani d . 1 . .
    H H38A 0.2578 -0.2118 0.2310 0.132 Uiso calc R 1 . .
    H H38B 0.2881 -0.2436 0.1757 0.132 Uiso calc R 1 . .
    H H38C 0.2116 -0.3413 0.1887 0.132 Uiso calc R 1 . .
    H H2 0.2587(14) 0.302(2) 0.4481(8) 0.080 Uiso d D 1 . .
    H H4A 0.1781(14) 0.116(2) 0.1714(6) 0.080 Uiso d D 1 . .
loop_
    _atom_site_aniso_label
    _atom_site_aniso_U_11
    _atom_site_aniso_U_22
    _atom_site_aniso_U_33
    _atom_site_aniso_U_12
    _atom_site_aniso_U_13
    _atom_site_aniso_U_23
    O1 0.0480(7) 0.0460(7) 0.0824(9) -0.0025(5) 0.0255(6) 0.0106(6)
    O2 0.0597(8) 0.0567(7) 0.0590(8) -0.0150(6) 0.0236(6) -0.0042(6)
    O3 0.0675(8) 0.0794(9) 0.0541(8) -0.0345(7) 0.0264(7) -0.0193(7)
    O4 0.0550(7) 0.0666(8) 0.0763(9) 0.0205(6) 0.0238(7) 0.0149(7)
    O5 0.0687(8) 0.0665(8) 0.0698(9) 0.0089(7) 0.0296(7) 0.0261(7)
    O6 0.0772(9) 0.0642(8) 0.0499(7) -0.0102(7) 0.0206(7) 0.0054(6)
    N1 0.0416(7) 0.0511(8) 0.0539(8) -0.0098(6) 0.0173(6) 0.0013(7)
    N2 0.0391(7) 0.0490(8) 0.0520(8) -0.0114(6) 0.0147(6) -0.0003(6)
    N3 0.0466(8) 0.0639(9) 0.0484(8) 0.0113(7) 0.0186(7) 0.0105(7)
    N4 0.0476(8) 0.0555(9) 0.0464(8) 0.0072(7) 0.0184(7) 0.0101(7)
    C1 0.0385(8) 0.0446(8) 0.0400(8) -0.0099(7) 0.0111(6) -0.0020(7)
    C2 0.0409(8) 0.0443(9) 0.0486(9) -0.0065(7) 0.0157(7) -0.0011(7)
    C3 0.0491(10) 0.0491(10) 0.0649(11) -0.0122(8) 0.0236(8) 0.0033(8)
    C4 0.0408(9) 0.0646(11) 0.0652(12) -0.0126(8) 0.0220(8) 0.0004(9)
    C5 0.0419(9) 0.0572(10) 0.0454(9) -0.0044(8) 0.0133(7) -0.0042(8)
    C6 0.0471(10) 0.0761(13) 0.0607(12) 0.0048(9) 0.0171(9) -0.0025(10)
    C7 0.0623(13) 0.0728(14) 0.0696(13) 0.0173(11) 0.0147(10) 0.0008(11)
    C8 0.0721(14) 0.0506(11) 0.0779(14) 0.0060(10) 0.0107(11) 0.0091(10)
    C9 0.0511(10) 0.0521(10) 0.0656(12) -0.0050(8) 0.0127(9) 0.0063(9)
    C10 0.0418(9) 0.0471(9) 0.0402(9) -0.0058(7) 0.0094(7) -0.0032(7)
    C11 0.0387(8) 0.0466(9) 0.0437(9) -0.0078(7) 0.0114(7) 0.0038(7)
    C12 0.0473(9) 0.0400(8) 0.0396(9) -0.0079(7) 0.0079(7) 0.0058(7)
    C13 0.0431(8) 0.0412(8) 0.0379(8) -0.0087(7) 0.0068(6) 0.0089(7)
    C14 0.0487(9) 0.0484(9) 0.0398(9) -0.0128(7) 0.0079(7) 0.0032(7)
    C15 0.0545(10) 0.0672(12) 0.0537(11) -0.0150(9) 0.0216(8) 0.0020(9)
    C16 0.0521(11) 0.0772(13) 0.0647(12) -0.0234(10) 0.0198(9) 0.0046(10)
    C17 0.0616(12) 0.0699(12) 0.0619(12) -0.0324(10) 0.0155(10) -0.0068(10)
    C18 0.0577(11) 0.0516(10) 0.0491(10) -0.0160(8) 0.0138(8) -0.0034(8)
    C19 0.0717(14) 0.0544(12) 0.123(2) 0.0039(10) 0.0378(13) 0.0286(12)
    C20 0.0449(9) 0.0469(9) 0.0435(9) -0.0001(7) 0.0118(7) -0.0018(7)
    C21 0.0484(9) 0.0473(9) 0.0519(10) 0.0037(8) 0.0139(8) -0.0013(8)
    C22 0.0642(12) 0.0476(10) 0.0541(11) 0.0044(8) 0.0102(9) 0.0064(8)
    C23 0.0714(12) 0.0505(10) 0.0500(10) -0.0098(9) 0.0212(9) 0.0014(8)
    C24 0.0513(10) 0.0445(9) 0.0467(9) -0.0120(7) 0.0150(8) -0.0108(7)
    C25 0.0604(11) 0.0633(11) 0.0596(11) -0.0223(10) 0.0270(9) -0.0171(9)
    C26 0.0452(10) 0.0747(13) 0.0742(13) -0.0112(10) 0.0211(10) -0.0234(11)
    C27 0.0462(10) 0.0645(12) 0.0744(13) 0.0003(9) 0.0133(9) -0.0095(10)
    C28 0.0449(10) 0.0568(10) 0.0591(11) -0.0014(8) 0.0117(8) -0.0015(9)
    C29 0.0429(9) 0.0427(8) 0.0453(9) -0.0057(7) 0.0113(7) -0.0083(7)
    C30 0.0458(9) 0.0649(11) 0.0446(9) 0.0091(9) 0.0126(7) 0.0049(8)
    C31 0.0503(10) 0.0434(9) 0.0595(11) 0.0140(8) 0.0307(8) 0.0099(8)
    C32 0.0547(10) 0.0458(9) 0.0576(10) 0.0058(8) 0.0304(8) -0.0035(8)
    C33 0.0587(11) 0.0502(9) 0.0544(11) 0.0022(8) 0.0281(9) -0.0053(8)
    C34 0.0711(13) 0.0813(14) 0.0524(11) -0.0015(11) 0.0246(10) -0.0123(10)
    C35 0.0760(15) 0.1089(19) 0.0671(14) -0.0206(14) 0.0304(12) -0.0308(13)
    C36 0.0874(16) 0.0939(17) 0.0848(17) -0.0348(13) 0.0443(14) -0.0277(14)
    C37 0.0785(14) 0.0622(12) 0.0746(14) -0.0090(10) 0.0436(12) -0.0052(10)
    C38 0.0680(14) 0.0909(16) 0.1037(19) 0.0353(12) 0.0250(13) 0.0250(14)
_geom_special_details
;
All e.s.d.'s (except the e.s.d. in the dihedral angle between two l.s. planes)
are estimated using the full covariance matrix. The cell e.s.d.'s are taken
into account individually in the estimation of e.s.d.'s in distances, angles
and torsion angles; correlations between e.s.d.'s in cell parameters are only
used when they are defined by crystal symmetry. An approximate (isotropic)
treatment of cell e.s.d.'s is used for estimating e.s.d.'s involving l.s.
planes.
;
loop_
    _geom_bond_atom_site_label_1
    _geom_bond_atom_site_label_2
    _geom_bond_site_symmetry_2
    _geom_bond_distance
    _geom_bond_publ_flag
    O1 C2 . 1.3631(19) ?
    O1 C19 . 1.419(2) ?
    O2 C12 . 1.2401(19) ?
    O3 C14 . 1.3635(19) ?
    O3 H3 . 0.8200 ?
    O4 C21 . 1.370(2) ?
    O4 C38 . 1.426(2) ?
    O5 C31 . 1.2208(19) ?
    O6 C33 . 1.365(2) ?
    O6 H6 . 0.8200 ?
    N1 C11 . 1.283(2) ?
    N1 N2 . 1.3801(18) ?
    N2 C12 . 1.348(2) ?
    N2 H2 . 0.918(19) ?
    N3 C30 . 1.275(2) ?
    N3 N4 . 1.376(2) ?
    N4 C31 . 1.360(2) ?
    N4 H4A . 0.895(9) ?
    C1 C2 . 1.389(2) ?
    C1 C10 . 1.426(2) ?
    C1 C11 . 1.469(2) ?
    C2 C3 . 1.407(2) ?
    C3 C4 . 1.357(2) ?
    C3 H3A . 0.9300 ?
    C4 C5 . 1.406(2) ?
    C4 H4 . 0.9300 ?
    C5 C6 . 1.417(2) ?
    C5 C10 . 1.425(2) ?
    C6 C7 . 1.351(3) ?
    C6 H6A . 0.9300 ?
    C7 C8 . 1.396(3) ?
    C7 H7 . 0.9300 ?
    C8 C9 . 1.361(3) ?
    C8 H8 . 0.9300 ?
    C9 C10 . 1.419(2) ?
    C9 H9 . 0.9300 ?
    C11 H11 . 0.9300 ?
    C12 C13 . 1.489(2) ?
    C13 C18 . 1.393(2) ?
    C13 C14 . 1.403(2) ?
    C14 C15 . 1.385(2) ?
    C15 C16 . 1.365(3) ?
    C15 H15 . 0.9300 ?
    C16 C17 . 1.375(3) ?
    C16 H16 . 0.9300 ?
    C17 C18 . 1.378(2) ?
    C17 H17 . 0.9300 ?
    C18 H18 . 0.9300 ?
    C19 H19A . 0.9600 ?
    C19 H19B . 0.9600 ?
    C19 H19C . 0.9600 ?
    C20 C21 . 1.375(2) ?
    C20 C29 . 1.426(2) ?
    C20 C30 . 1.477(2) ?
    C21 C22 . 1.407(2) ?
    C22 C23 . 1.357(3) ?
    C22 H22 . 0.9300 ?
    C23 C24 . 1.405(2) ?
    C23 H23 . 0.9300 ?
    C24 C25 . 1.418(2) ?
    C24 C29 . 1.419(2) ?
    C25 C26 . 1.354(3) ?
    C25 H25 . 0.9300 ?
    C26 C27 . 1.397(3) ?
    C26 H26 . 0.9300 ?
    C27 C28 . 1.366(2) ?
    C27 H27 . 0.9300 ?
    C28 C29 . 1.412(2) ?
    C28 H28 . 0.9300 ?
    C30 H30 . 0.9300 ?
    C31 C32 . 1.486(3) ?
    C32 C37 . 1.399(3) ?
    C32 C33 . 1.401(2) ?
    C33 C34 . 1.386(3) ?
    C34 C35 . 1.373(3) ?
    C34 H34 . 0.9300 ?
    C35 C36 . 1.381(3) ?
    C35 H35 . 0.9300 ?
    C36 C37 . 1.374(3) ?
    C36 H36 . 0.9300 ?
    C37 H37 . 0.9300 ?
    C38 H38A . 0.9600 ?
    C38 H38B . 0.9600 ?
    C38 H38C . 0.9600 ?
loop_
    _geom_angle_atom_site_label_1
    _geom_angle_atom_site_label_2
    _geom_angle_atom_site_label_3
    _geom_angle_site_symmetry_1
    _geom_angle_site_symmetry_3
    _geom_angle
    _geom_angle_publ_flag
    C2 O1 C19 . . 119.52(13) ?
    C14 O3 H3 . . 109.5 ?
    C21 O4 C38 . . 119.16(15) ?
    C33 O6 H6 . . 109.5 ?
    C11 N1 N2 . . 114.42(14) ?
    C12 N2 N1 . . 118.72(14) ?
    C12 N2 H2 . . 121.3(13) ?
    N1 N2 H2 . . 120.0(13) ?
    C30 N3 N4 . . 116.65(14) ?
    C31 N4 N3 . . 117.96(14) ?
    C31 N4 H4A . . 119.5(14) ?
    N3 N4 H4A . . 122.0(14) ?
    C2 C1 C10 . . 119.50(14) ?
    C2 C1 C11 . . 116.74(14) ?
    C10 C1 C11 . . 123.76(14) ?
    O1 C2 C1 . . 116.21(13) ?
    O1 C2 C3 . . 122.76(14) ?
    C1 C2 C3 . . 121.02(15) ?
    C4 C3 C2 . . 119.53(16) ?
    C4 C3 H3A . . 120.2 ?
    C2 C3 H3A . . 120.2 ?
    C3 C4 C5 . . 122.26(15) ?
    C3 C4 H4 . . 118.9 ?
    C5 C4 H4 . . 118.9 ?
    C4 C5 C6 . . 121.23(16) ?
    C4 C5 C10 . . 118.70(15) ?
    C6 C5 C10 . . 120.07(16) ?
    C7 C6 C5 . . 121.20(18) ?
    C7 C6 H6A . . 119.4 ?
    C5 C6 H6A . . 119.4 ?
    C6 C7 C8 . . 119.15(18) ?
    C6 C7 H7 . . 120.4 ?
    C8 C7 H7 . . 120.4 ?
    C9 C8 C7 . . 121.74(19) ?
    C9 C8 H8 . . 119.1 ?
    C7 C8 H8 . . 119.1 ?
    C8 C9 C10 . . 121.28(17) ?
    C8 C9 H9 . . 119.4 ?
    C10 C9 H9 . . 119.4 ?
    C9 C10 C5 . . 116.55(15) ?
    C9 C10 C1 . . 124.44(15) ?
    C5 C10 C1 . . 118.99(14) ?
    N1 C11 C1 . . 121.33(15) ?
    N1 C11 H11 . . 119.3 ?
    C1 C11 H11 . . 119.3 ?
    O2 C12 N2 . . 121.91(15) ?
    O2 C12 C13 . . 121.29(14) ?
    N2 C12 C13 . . 116.80(15) ?
    C18 C13 C14 . . 117.65(15) ?
    C18 C13 C12 . . 116.01(15) ?
    C14 C13 C12 . . 126.31(14) ?
    O3 C14 C15 . . 120.06(15) ?
    O3 C14 C13 . . 119.73(14) ?
    C15 C14 C13 . . 120.20(15) ?
    C16 C15 C14 . . 120.86(18) ?
    C16 C15 H15 . . 119.6 ?
    C14 C15 H15 . . 119.6 ?
    C15 C16 C17 . . 119.94(17) ?
    C15 C16 H16 . . 120.0 ?
    C17 C16 H16 . . 120.0 ?
    C16 C17 C18 . . 120.04(17) ?
    C16 C17 H17 . . 120.0 ?
    C18 C17 H17 . . 120.0 ?
    C17 C18 C13 . . 121.31(17) ?
    C17 C18 H18 . . 119.3 ?
    C13 C18 H18 . . 119.3 ?
    O1 C19 H19A . . 109.5 ?
    O1 C19 H19B . . 109.5 ?
    H19A C19 H19B . . 109.5 ?
    O1 C19 H19C . . 109.5 ?
    H19A C19 H19C . . 109.5 ?
    H19B C19 H19C . . 109.5 ?
    C21 C20 C29 . . 119.43(15) ?
    C21 C20 C30 . . 121.17(15) ?
    C29 C20 C30 . . 119.14(14) ?
    O4 C21 C20 . . 115.65(15) ?
    O4 C21 C22 . . 123.30(15) ?
    C20 C21 C22 . . 121.03(16) ?
    C23 C22 C21 . . 119.64(17) ?
    C23 C22 H22 . . 120.2 ?
    C21 C22 H22 . . 120.2 ?
    C22 C23 C24 . . 122.10(16) ?
    C22 C23 H23 . . 119.0 ?
    C24 C23 H23 . . 119.0 ?
    C23 C24 C25 . . 122.61(17) ?
    C23 C24 C29 . . 118.35(15) ?
    C25 C24 C29 . . 119.03(16) ?
    C26 C25 C24 . . 120.98(18) ?
    C26 C25 H25 . . 119.5 ?
    C24 C25 H25 . . 119.5 ?
    C25 C26 C27 . . 120.25(18) ?
    C25 C26 H26 . . 119.9 ?
    C27 C26 H26 . . 119.9 ?
    C28 C27 C26 . . 120.50(19) ?
    C28 C27 H27 . . 119.8 ?
    C26 C27 H27 . . 119.8 ?
    C27 C28 C29 . . 121.10(18) ?
    C27 C28 H28 . . 119.4 ?
    C29 C28 H28 . . 119.4 ?
    C28 C29 C24 . . 118.11(15) ?
    C28 C29 C20 . . 122.44(15) ?
    C24 C29 C20 . . 119.44(15) ?
    N3 C30 C20 . . 129.77(16) ?
    N3 C30 H30 . . 115.1 ?
    C20 C30 H30 . . 115.1 ?
    O5 C31 N4 . . 120.90(17) ?
    O5 C31 C32 . . 121.51(16) ?
    N4 C31 C32 . . 117.56(15) ?
    C37 C32 C33 . . 117.81(18) ?
    C37 C32 C31 . . 115.67(17) ?
    C33 C32 C31 . . 126.49(16) ?
    O6 C33 C34 . . 120.55(17) ?
    O6 C33 C32 . . 119.19(16) ?
    C34 C33 C32 . . 120.26(17) ?
    C35 C34 C33 . . 120.4(2) ?
    C35 C34 H34 . . 119.8 ?
    C33 C34 H34 . . 119.8 ?
    C34 C35 C36 . . 120.3(2) ?
    C34 C35 H35 . . 119.8 ?
    C36 C35 H35 . . 119.8 ?
    C37 C36 C35 . . 119.6(2) ?
    C37 C36 H36 . . 120.2 ?
    C35 C36 H36 . . 120.2 ?
    C36 C37 C32 . . 121.5(2) ?
    C36 C37 H37 . . 119.2 ?
    C32 C37 H37 . . 119.2 ?
    O4 C38 H38A . . 109.5 ?
    O4 C38 H38B . . 109.5 ?
    H38A C38 H38B . . 109.5 ?
    O4 C38 H38C . . 109.5 ?
    H38A C38 H38C . . 109.5 ?
    H38B C38 H38C . . 109.5 ?
loop_
    _geom_hbond_atom_site_label_D
    _geom_hbond_atom_site_label_H
    _geom_hbond_atom_site_label_A
    _geom_hbond_site_symmetry_A
    _geom_hbond_distance_DH
    _geom_hbond_distance_HA
    _geom_hbond_distance_DA
    _geom_hbond_angle_DHA
    O3 H3 N3 4_566 0.82 2.24 3.0049(18) 155.2
    O3 H3 O5 4_566 0.82 2.30 2.914(2) 132.5
    O6 H6 O2 . 0.82 1.87 2.6683(17) 163.5
    N2 H2 O3 . 0.918(19) 1.942(16) 2.6518(18) 132.7(17)
    N4 H4A O6 . 0.895(9) 1.948(16) 2.6581(19) 135.0(18)
    N4 H4A O4 . 0.895(9) 2.38(2) 2.877(2) 114.9(16)
data_global
_journal_date_recd_electronic     2008-08-13
_journal_date_accepted     2008-08-21
_journal_name_full     'Acta Crystallographica, Section E'
_journal_year     2008
_journal_volume     64
_journal_issue      9
_journal_page_first     o1829
_journal_page_last     o1830
_journal_paper_category     QO
_journal_coeditor_code     AT2612
_publ_contact_author_name     'Xiao-Yang Qiu'
_publ_contact_author_address
;
Department of Chemistry
Shangqiu Normal University
Shangqiu 476000
People's Republic of China
;
_publ_contact_author_email     xiaoyang_qiu@126.com
_publ_contact_author_fax     ?
_publ_contact_author_phone     ?
_publ_section_title
;
2-Hydroxy-<i>N'</i>-(2-methoxynaphthylidene)benzohydrazide
;
loop_
    _publ_author_name
    _publ_author_address
    'Xiao-Yang Qiu'
;
Department of Chemistry
Shangqiu Normal University
Shangqiu 476000
People's Republic of China
;
