# Supplementary material for: 2-Hydr­oxy-N′-(2-methoxy­naphthyl­idene)benzohydrazide
Source: Acta Crystallogr Sect E Struct Rep Online. 2008 Aug 23;64(Pt 9):o1829–30. doi: 10.1107/S1600536808026962 (PMC2960698; doi:10.1107/S1600536808026962)
Supplement: Supplementary file 2 [file e-64-o1829-Isup2.hkl]

# 
# h,k,l, Fc-squared, Fo-squared, sigma(Fo-squared) and status flag 
# 
data_I
_shelx_title ' p21c in P2(1)/c' 
_shelx_refln_list_code          4 
_shelx_F_calc_maximum      259.90 
_exptl_crystal_F_000      1344.00 
_reflns_d_resolution_high  0.7829 
 
loop_ 
 _symmetry_equiv_pos_as_xyz 
 'x, y, z' 
 '-x, y+1/2, -z+1/2' 
 '-x, -y, -z' 
 'x, -y-1/2, z-1/2' 
 
_cell_length_a    15.1860 
_cell_length_b     9.0590 
_cell_length_c    24.1350 
_cell_angle_alpha  90.000 
_cell_angle_beta  108.331 
_cell_angle_gamma  90.000 
 
_shelx_F_squared_multiplier     1.000 
 
loop_ 
 _refln_index_h 
 _refln_index_k 
 _refln_index_l 
 _refln_F_squared_calc 
 _refln_F_squared_meas 
 _refln_F_squared_sigma 
 _refln_observed_status 
   2   0   0        0.06        2.99      0.95 o 
   3   0   0       33.25       40.55      5.34 o 
   4   0   0     4835.33     4637.49     38.91 o 
   5   0   0     1288.47     1292.60     14.17 o 
   6   0   0     4199.79     4213.76     45.43 o 
   7   0   0       45.51       37.53      4.14 o 
   8   0   0     1335.96     1414.16     26.91 o 
   9   0   0       74.87       72.18      3.82 o 
  10   0   0      759.24      738.90     22.33 o 
  11   0   0       20.78       21.89      5.66 o 
  12   0   0     1221.23     1210.90     32.13 o 
  13   0   0        0.85       12.53      6.74 o 
  14   0   0       22.16       -8.68      5.79 o 
  15   0   0      169.70      160.07     14.51 o 
  16   0   0       11.99       -3.82      5.66 o 
  17   0   0       25.74       31.49      9.29 o 
  18   0   0       98.93      106.76     13.87 o 
   1   1   0    17102.14    16584.86    172.54 o 
   2   1   0       81.14       66.39      2.89 o 
   3   1   0      218.97      226.30      5.42 o 
   4   1   0     1001.51     1065.43      8.51 o 
   5   1   0     2707.01     2699.51     18.00 o 
   6   1   0      712.10      801.90      9.25 o 
   7   1   0      564.41      527.33      7.28 o 
   8   1   0      333.31      352.98      8.23 o 
   9   1   0      793.38      820.77     11.67 o 
  10   1   0       56.27       62.80      3.72 o 
  11   1   0     1051.17     1027.56     19.86 o 
  12   1   0      592.69      613.38     15.99 o 
  13   1   0      689.50      740.03     61.33 o 
  14   1   0       34.53       37.05      6.32 o 
  15   1   0        2.37       -3.35      4.42 o 
  16   1   0       17.70       10.94      5.34 o 
  17   1   0       31.24       26.72      6.57 o 
  18   1   0       29.14       36.87      7.13 o 
   0   2   0     4154.81     3843.66     33.75 o 
   1   2   0     8188.16     8194.89     44.44 o 
   2   2   0    13948.53    13565.02    108.61 o 
   3   2   0     1158.28     1133.99      8.21 o 
   4   2   0      866.22      884.78      9.14 o 
   5   2   0      249.72      258.78      4.10 o 
   6   2   0     1114.59     1219.58     10.65 o 
   7   2   0     3511.23     3776.40     40.30 o 
   8   2   0       71.48       84.02      2.74 o 
   9   2   0      208.35      211.05      6.21 o 
  10   2   0       13.20       18.39      2.99 o 
  11   2   0      260.34      217.85      9.42 o 
  12   2   0       45.35       41.31      7.73 o 
  13   2   0        8.41       19.07      5.16 o 
  14   2   0       20.32       15.75     10.82 o 
  15   2   0       24.79       20.75      5.49 o 
  16   2   0        0.44       -2.67      4.18 o 
  17   2   0        4.12        1.53      4.92 o 
  18   2   0        3.16       -2.49      4.73 o 
   1   3   0        1.78       -0.72      0.71 o 
   2   3   0      267.81      299.67      5.07 o 
   3   3   0      580.20      599.83      5.77 o 
   4   3   0      909.74      948.98      8.18 o 
   5   3   0     6198.90     6737.54     36.01 o 
   6   3   0      124.91      157.05      3.71 o 
   7   3   0      724.06      727.91      8.46 o 
   8   3   0        6.07        7.47      2.27 o 
   9   3   0      121.42      125.65      5.25 o 
  10   3   0       70.48       83.37      4.86 o 
  11   3   0       48.57       56.59      4.66 o 
  12   3   0      208.77      194.14      9.67 o 
  13   3   0      142.72      154.10     13.93 o 
  14   3   0       27.65       21.93      4.97 o 
  15   3   0       28.60       34.36     14.03 o 
  16   3   0       10.62        8.98      4.92 o 
  17   3   0        9.64       11.19      5.33 o 
   0   4   0     2946.20     3094.44     30.19 o 
   1   4   0      628.39      665.86      7.76 o 
   2   4   0        0.19       -0.67      0.97 o 
   3   4   0     7556.43     8285.47     75.59 o 
   4   4   0     1193.79     1329.45     10.53 o 
   5   4   0       15.27       18.00      1.57 o 
   6   4   0      149.24      123.91      3.46 o 
   7   4   0      146.93      155.83      3.80 o 
   8   4   0      214.15      182.56      6.18 o 
   9   4   0      189.94      166.83      5.26 o 
  10   4   0      242.07      253.10      7.83 o 
  11   4   0        2.45        1.36      3.27 o 
  12   4   0        0.18        0.72      6.36 o 
  13   4   0       41.36       36.27      5.39 o 
  14   4   0        1.52        2.56      7.19 o 
  15   4   0        2.24        0.76      4.10 o 
  16   4   0       12.58       20.54      8.30 o 
  17   4   0        0.12       -6.51      4.34 o 
   1   5   0      841.90      916.49     11.52 o 
   2   5   0     2170.90     2354.84     18.93 o 
   3   5   0      782.75      832.91      9.35 o 
   4   5   0      185.24      176.00      3.51 o 
   5   5   0       73.61       80.26      2.82 o 
   6   5   0      296.84      281.63      5.10 o 
   7   5   0      581.15      538.84      8.53 o 
   8   5   0       30.52       32.78      2.84 o 
   9   5   0      126.01      123.15      4.97 o 
  10   5   0      425.67      455.50      9.15 o 
  11   5   0      622.25      516.56      9.97 o 
  12   5   0       40.69       47.23      4.05 o 
  13   5   0       29.97       32.15      4.43 o 
  14   5   0        3.65        1.64      3.26 o 
  15   5   0        7.20        8.87      3.76 o 
  16   5   0        0.00        3.61      3.72 o 
   0   6   0        1.31        6.41      2.74 o 
   1   6   0     1095.05     1067.80     12.24 o 
   2   6   0     1056.63     1050.73     12.26 o 
   3   6   0       23.77       14.87      2.65 o 
   4   6   0       15.97       20.29      2.84 o 
   5   6   0      241.31      232.27      7.92 o 
   6   6   0        0.09        6.29      3.55 o 
   7   6   0      427.26      372.51     11.81 o 
   8   6   0     1386.55     1266.91     22.87 o 
   9   6   0      859.77      805.03     23.09 o 
  10   6   0       16.95       16.19      6.52 o 
  11   6   0       11.64        8.62      4.31 o 
  12   6   0       37.07       29.99      5.70 o 
  13   6   0        0.20       -2.54      5.47 o 
  14   6   0        4.02        8.21      6.11 o 
  15   6   0       13.16       12.47      7.70 o 
   1   7   0       60.86       60.07      3.63 o 
   2   7   0      906.69      893.85     15.05 o 
   3   7   0      621.85      573.87     11.57 o 
   4   7   0      253.39      249.35      7.91 o 
   5   7   0      316.21      337.14      9.26 o 
   6   7   0        1.88       -0.70      3.15 o 
   7   7   0      173.89      169.00     10.43 o 
   8   7   0      288.23      282.85     12.82 o 
   9   7   0       14.89       25.62      5.26 o 
  10   7   0       11.18        6.07      4.26 o 
  11   7   0        7.59        7.19      4.55 o 
  12   7   0        4.65       -1.23      4.38 o 
  13   7   0       52.43       67.92      8.16 o 
  14   7   0       10.06        4.71      6.62 o 
   0   8   0      166.02      166.11      8.33 o 
   1   8   0       76.02       71.92      4.24 o 
   2   8   0      463.87      483.53      9.53 o 
   3   8   0      186.32      177.51     13.24 o 
   4   8   0       64.44       58.67      4.91 o 
   5   8   0        5.35        7.63      2.87 o 
   6   8   0      195.08      192.51      9.84 o 
   7   8   0       31.12       28.63      7.06 o 
   8   8   0       17.38        6.56      6.81 o 
   9   8   0       11.31       11.91      4.69 o 
  10   8   0       13.73       10.93      4.62 o 
  11   8   0        0.24       -0.66      7.51 o 
  12   8   0       27.13       33.75      6.77 o 
  13   8   0        0.62       11.78      6.33 o 
   1   9   0        0.23       -3.30      2.20 o 
   2   9   0       93.70       96.62      5.10 o 
   3   9   0        4.47        0.15      3.71 o 
   4   9   0       17.39       13.72      3.73 o 
   5   9   0       19.55       24.82      5.69 o 
   6   9   0        4.74        5.11      3.98 o 
   7   9   0       33.23       22.59      5.23 o 
   8   9   0        0.60       -2.68      3.79 o 
   9   9   0        1.29        3.97      4.29 o 
  10   9   0       12.02       18.67      6.58 o 
  11   9   0        0.09       -6.68      4.45 o 
   0  10   0        0.12       -5.42      3.61 o 
   1  10   0       14.14       17.84      3.57 o 
   2  10   0       59.48       57.77      4.91 o 
   3  10   0       31.41       22.48      4.47 o 
   4  10   0      184.56      191.41     10.59 o 
   5  10   0       79.17       99.29      8.49 o 
   6  10   0        2.91        1.68      4.17 o 
   7  10   0        3.39        6.71      4.73 o 
   8  10   0       23.59       32.51      6.90 o 
   9  10   0        6.31       12.28      6.93 o 
   1  11   0        0.43        0.85      3.22 o 
   2  11   0       68.87       68.50      8.99 o 
   3  11   0       11.14       21.62      5.59 o 
   4  11   0        0.74        3.44      6.23 o 
   5  11   0       22.33       35.37      8.78 o 
 -18   1   1       18.06       16.89      5.89 o 
 -17   1   1        7.94       15.77      5.54 o 
 -16   1   1        7.77        2.73      4.51 o 
 -15   1   1        3.79       -1.78      4.20 o 
 -14   1   1       66.05       59.01      7.92 o 
 -13   1   1       33.61       39.27      5.83 o 
 -12   1   1      603.29      600.08     18.77 o 
 -11   1   1      767.74      759.39     16.58 o 
 -10   1   1       78.09       63.17      3.60 o 
  -9   1   1      252.01      259.36      6.31 o 
  -8   1   1      141.18      149.39      4.51 o 
  -7   1   1      620.38      708.82      9.44 o 
  -6   1   1      313.63      335.02      9.64 o 
  -5   1   1      596.85      587.57      7.51 o 
  -4   1   1        0.62        4.18      1.44 o 
  -3   1   1     7637.30     7432.17     59.03 o 
  -2   1   1     5359.33     5627.67     68.58 o 
  -1   1   1     1195.11     1019.80     10.23 o 
   0   1   1     5944.22     5648.41     45.66 o 
   1   1   1     2853.04     2875.98     41.54 o 
   2   1   1      319.39      363.23      5.29 o 
   3   1   1      490.48      427.74      4.61 o 
   4   1   1     7041.71     6970.77     75.47 o 
   5   1   1      165.48      170.85      3.16 o 
   6   1   1     2074.69     2117.76     15.62 o 
   7   1   1       70.82       60.15      2.68 o 
   8   1   1     1133.39     1192.27     11.21 o 
   9   1   1      298.06      301.07      7.10 o 
  10   1   1      221.97      213.36      6.30 o 
  11   1   1       78.15       76.32      6.41 o 
  12   1   1       13.69       12.97      4.44 o 
  13   1   1      777.07      798.70     19.63 o 
  14   1   1        0.29       -7.74      6.43 o 
  15   1   1        1.57       -3.94      4.11 o 
  16   1   1       11.79       16.42      5.71 o 
  17   1   1        4.29        7.60      5.24 o 
  18   1   1       63.35       65.14      8.81 o 
 -18   2   1       32.08       48.54      7.53 o 
 -17   2   1       41.31       51.10      7.44 o 
 -16   2   1       33.95       29.45      6.11 o 
 -15   2   1        5.98        5.50      4.34 o 
 -14   2   1      100.47      106.82      8.03 o 
 -13   2   1      833.12      804.63     18.76 o 
 -12   2   1      120.80      103.85      7.69 o 
 -11   2   1      637.92      620.85     14.78 o 
 -10   2   1     1317.84     1349.72     16.60 o 
  -9   2   1      464.62      493.45     11.76 o 
  -8   2   1       85.44       81.68      3.98 o 
  -7   2   1       81.97      106.13      3.20 o 
  -6   2   1      732.18      724.99      7.25 o 
  -5   2   1      430.47      479.61      5.53 o 
  -4   2   1      198.70      193.47      4.52 o 
  -3   2   1     5252.13     5227.99     27.11 o 
  -2   2   1     1787.06     1672.89     13.71 o 
  -1   2   1     3571.66     3821.21     37.59 o 
   0   2   1      419.54      441.04      5.44 o 
   1   2   1      829.96     1013.54      8.08 o 
   2   2   1    20707.17    20369.88    123.40 o 
   3   2   1     1587.16     1477.28     15.25 o 
   4   2   1      712.08      712.66      7.27 o 
   5   2   1      394.27      317.70      4.85 o 
   6   2   1     1364.33     1436.13     15.15 o 
   7   2   1      582.17      563.71      7.08 o 
   8   2   1     2307.10     2316.15     29.62 o 
   9   2   1       35.77       43.41      3.41 o 
  10   2   1     1284.03     1254.75     16.64 o 
  11   2   1       93.50       92.33     12.66 o 
  12   2   1      264.38      303.85     14.44 o 
  13   2   1      135.60      136.44      8.84 o 
  14   2   1       87.51       74.94      7.38 o 
  15   2   1        0.06       -3.85      5.66 o 
  16   2   1        2.48       -3.62      4.00 o 
  17   2   1       28.57       38.54     10.24 o 
 -17   3   1       27.13       31.66      9.00 o 
 -16   3   1       34.15       36.98      8.81 o 
 -15   3   1        1.44        5.15      4.05 o 
 -14   3   1        8.92       14.10      4.77 o 
 -13   3   1        0.04        1.42      3.87 o 
 -12   3   1      300.90      264.58     10.88 o 
 -11   3   1        0.04       -3.58      2.39 o 
 -10   3   1      428.64      478.92     14.00 o 
  -9   3   1      687.82      653.39     10.91 o 
  -8   3   1       13.61       18.29      2.41 o 
  -7   3   1      343.95      367.54      5.61 o 
  -6   3   1        1.01       -0.28      0.88 o 
  -5   3   1        7.50        9.93      1.28 o 
  -4   3   1     5871.61     6017.86     31.86 o 
  -3   3   1      273.02      215.88      3.17 o 
  -2   3   1     3517.48     3386.99     36.27 o 
  -1   3   1     1573.84     1566.52     11.98 o 
   0   3   1      379.66      293.95      6.05 o 
   1   3   1     1668.29     1580.68     13.84 o 
   2   3   1     1405.30     1358.07     13.30 o 
   3   3   1     2494.42     2572.35     17.47 o 
   4   3   1     3791.69     3939.32     22.88 o 
   5   3   1      949.14     1023.07     10.63 o 
   6   3   1        7.04        1.59      1.10 o 
   7   3   1      411.23      479.76      6.94 o 
   8   3   1      370.30      400.98     11.51 o 
   9   3   1       22.18        9.22      2.40 o 
  10   3   1      151.43      145.14      6.28 o 
  11   3   1      561.62      548.31     11.58 o 
  12   3   1       76.33       59.46      8.24 o 
  13   3   1       31.09       21.92      5.01 o 
  14   3   1        0.10       -1.14      3.52 o 
  15   3   1        5.46       11.20      4.88 o 
  16   3   1       10.40        9.77      8.21 o 
  17   3   1       41.39       41.84      7.45 o 
 -17   4   1       26.66       32.07      6.66 o 
 -16   4   1       79.05      108.76      8.72 o 
 -15   4   1        5.29        4.04      3.99 o 
 -14   4   1       18.36       23.98      5.54 o 
 -13   4   1       17.15       20.91     10.59 o 
 -12   4   1        1.53        0.45      4.07 o 
 -11   4   1      518.20      528.55     11.94 o 
 -10   4   1      241.37      230.68      6.57 o 
  -9   4   1      125.73      133.79      4.79 o 
  -8   4   1      637.49      645.89      9.37 o 
  -7   4   1       45.21       39.52      2.18 o 
  -6   4   1      974.83      869.43      8.67 o 
  -5   4   1      993.95     1073.88      9.47 o 
  -4   4   1      365.74      429.17      5.63 o 
  -3   4   1        3.79        2.39      1.24 o 
  -2   4   1       60.74       59.84      2.55 o 
  -1   4   1      124.33      155.76      4.24 o 
   0   4   1      998.27     1040.89     15.16 o 
   1   4   1      756.25      755.63      8.40 o 
   2   4   1     2167.13     2166.39     16.80 o 
   3   4   1      737.82      876.51      7.84 o 
   4   4   1     4314.31     4326.14     25.24 o 
   5   4   1      322.94      349.49      5.30 o 
   6   4   1        5.55        3.86      1.21 o 
   7   4   1       26.87       18.33      2.03 o 
   8   4   1       34.52       33.03      2.81 o 
   9   4   1       42.54       51.36      4.07 o 
  10   4   1      150.54      152.43      6.91 o 
  11   4   1      161.40      150.11      6.60 o 
  12   4   1        1.85        4.02      3.88 o 
  13   4   1       63.48       62.15      6.45 o 
  14   4   1       15.32       16.04      5.09 o 
  15   4   1       22.88       11.37      5.15 o 
  16   4   1        8.10        7.93      8.11 o 
  17   4   1        0.00       -6.95      4.63 o 
 -16   5   1       51.36       65.98      6.23 o 
 -15   5   1        0.91       -3.17      5.48 o 
 -14   5   1        3.06        7.41      3.40 o 
 -13   5   1        5.62        2.68      2.94 o 
 -12   5   1       16.32       23.07      3.34 o 
 -11   5   1        6.04        9.48      2.74 o 
 -10   5   1     1425.19     1380.53     20.52 o 
  -9   5   1      249.85      267.60      6.64 o 
  -8   5   1       18.08        9.48      2.05 o 
  -7   5   1      398.92      404.71      7.16 o 
  -6   5   1      262.48      277.22      4.99 o 
  -5   5   1        3.10        1.90      1.12 o 
  -4   5   1       17.25       20.80      1.89 o 
  -3   5   1     2228.83     2312.31     23.88 o 
  -2   5   1      976.20      984.01     10.85 o 
  -1   5   1       49.69       66.27      2.89 o 
   0   5   1       50.62       60.77      2.80 o 
   1   5   1      192.47      185.10      4.47 o 
   2   5   1      733.30      712.30      9.51 o 
   3   5   1      435.88      468.41      6.72 o 
   4   5   1        2.33       -0.51      0.99 o 
   5   5   1      428.94      417.00      5.97 o 
   6   5   1      340.08      346.07      5.78 o 
   7   5   1       14.14        9.47      2.04 o 
   8   5   1       24.31       29.56      2.81 o 
   9   5   1       10.70        8.00      2.51 o 
  10   5   1      276.56      259.39      7.12 o 
  11   5   1       23.50       19.94      3.23 o 
  12   5   1       19.36       19.17      3.76 o 
  13   5   1        7.74        2.38      3.09 o 
  14   5   1       24.89       31.73      5.10 o 
  15   5   1        0.66        2.60      3.59 o 
  16   5   1        8.81        9.94      5.40 o 
 -15   6   1       10.07        8.53      6.81 o 
 -14   6   1       34.45       43.71      9.54 o 
 -13   6   1       50.46       59.80     10.37 o 
 -12   6   1        8.25       14.66      4.79 o 
 -11   6   1        0.53       -1.11      3.58 o 
 -10   6   1       56.65       50.50      6.03 o 
  -9   6   1      535.40      616.98     16.32 o 
  -8   6   1        5.90       14.13      4.19 o 
  -7   6   1     2290.10     2210.86     63.97 o 
  -6   6   1       10.87       11.57      2.73 o 
  -5   6   1      170.84      159.27      5.96 o 
  -4   6   1        0.80        0.39      1.74 o 
  -3   6   1      184.08      183.59      5.08 o 
  -2   6   1      324.08      330.41      8.77 o 
  -1   6   1      408.61      410.21      7.32 o 
   0   6   1      615.44      635.46      9.13 o 
   1   6   1        6.81        8.35      1.92 o 
   2   6   1      216.10      244.49      5.81 o 
   3   6   1      144.48      157.21      5.67 o 
   4   6   1      341.59      350.61      8.48 o 
   5   6   1      591.11      608.66     11.42 o 
   6   6   1      128.06      110.03      7.29 o 
   7   6   1      132.84      121.43      7.29 o 
   8   6   1      212.48      201.79      9.73 o 
   9   6   1       53.31       77.46      6.77 o 
  10   6   1       19.56       22.60      4.99 o 
  11   6   1       28.27       30.96      5.33 o 
  12   6   1        3.66        3.95      3.93 o 
  13   6   1       73.36       83.47     11.52 o 
  14   6   1       21.01       17.75      7.89 o 
  15   6   1        1.15        7.00      6.87 o 
 -14   7   1        4.64       -2.61      5.92 o 
 -13   7   1       35.71       34.60      9.48 o 
 -12   7   1        0.10        5.47      4.76 o 
 -11   7   1       20.76       23.37      5.26 o 
 -10   7   1       75.18       76.47      7.95 o 
  -9   7   1      118.90      115.59      8.14 o 
  -8   7   1      291.07      275.83     13.68 o 
  -7   7   1        6.18       -3.49      3.34 o 
  -6   7   1       57.97       55.14      5.88 o 
  -5   7   1      202.14      205.76      7.31 o 
  -4   7   1      302.23      303.90      9.39 o 
  -3   7   1      212.79      231.64      6.22 o 
  -2   7   1       75.01       77.24      5.30 o 
  -1   7   1       38.05       38.82      3.13 o 
   0   7   1        1.58       -1.23      2.20 o 
   1   7   1      410.89      394.83      7.91 o 
   2   7   1      369.35      400.41      7.99 o 
   3   7   1       68.88       57.36      4.44 o 
   4   7   1      314.09      313.60     18.64 o 
   5   7   1      467.84      434.10     10.44 o 
   6   7   1       17.45       13.78      4.25 o 
   7   7   1       32.10       37.99      5.64 o 
   8   7   1      196.61      211.87     10.21 o 
   9   7   1      171.21      175.15      9.70 o 
  10   7   1        0.09       -3.32      3.39 o 
  11   7   1       12.48       16.32      9.13 o 
  12   7   1        4.14        5.51      4.86 o 
  13   7   1       18.90       14.11      5.61 o 
  14   7   1      161.50      190.55     16.99 o 
 -13   8   1       10.15       12.97      5.87 o 
 -12   8   1        6.39        7.26      5.21 o 
 -11   8   1        1.35       -3.89      3.96 o 
 -10   8   1        7.71        6.53      4.43 o 
  -9   8   1       10.03        4.62      4.27 o 
  -8   8   1       27.74       25.16      5.22 o 
  -7   8   1       56.28       51.39      6.32 o 
  -6   8   1       20.38       26.43      5.15 o 
  -5   8   1        0.03        2.56      2.67 o 
  -4   8   1       79.42       73.04      5.30 o 
  -3   8   1       55.51       56.40      4.77 o 
  -2   8   1       43.00       50.54      4.01 o 
  -1   8   1        0.78       -1.15      2.09 o 
   0   8   1       99.38       78.55      4.39 o 
   1   8   1       50.35       31.64      3.40 o 
   2   8   1       91.56       84.90      4.63 o 
   3   8   1       61.88       69.57      5.09 o 
   4   8   1       83.86       96.78      5.88 o 
   5   8   1        2.05        2.38      2.90 o 
   6   8   1      408.52      387.84     13.24 o 
   7   8   1       80.99       71.55     18.32 o 
   8   8   1        6.65        7.90      4.59 o 
   9   8   1        0.29       -2.38      3.95 o 
  10   8   1       12.98       20.39      5.62 o 
  11   8   1        6.99        0.45      5.38 o 
  12   8   1        1.21        5.39      5.13 o 
  13   8   1        3.50       10.29      5.66 o 
 -11   9   1        3.12        2.00      5.19 o 
 -10   9   1        6.61        1.71      5.82 o 
  -9   9   1        0.43       -1.53      3.87 o 
  -8   9   1        0.58       -2.36      3.86 o 
  -7   9   1       12.89       10.12      4.52 o 
  -6   9   1      133.66      130.33     10.88 o 
  -5   9   1       78.70       94.68      7.82 o 
  -4   9   1        9.66        6.21      3.14 o 
  -3   9   1      121.08      106.41      6.39 o 
  -2   9   1       40.42       33.82      3.86 o 
  -1   9   1       23.04       26.30      3.53 o 
   0   9   1       20.94       19.24      3.40 o 
   1   9   1        0.18       -2.61      2.47 o 
   2   9   1        1.84       -3.60      2.40 o 
   3   9   1       16.66       18.98      3.95 o 
   4   9   1       83.96       83.86      6.01 o 
   5   9   1       10.68        0.43      3.64 o 
   6   9   1        0.80       -2.03      6.65 o 
   7   9   1       17.77       18.27      5.34 o 
   8   9   1       20.94       28.13      5.72 o 
   9   9   1       24.58       40.98      6.69 o 
  10   9   1        1.64        7.50      5.21 o 
  11   9   1       12.97       26.95      7.95 o 
  -9  10   1       44.82       46.38      9.61 o 
  -8  10   1        8.97        9.79      5.82 o 
  -7  10   1       25.83       34.22     15.01 o 
  -6  10   1       11.17       14.82      4.85 o 
  -5  10   1        0.12        6.42      4.29 o 
  -4  10   1        4.94        8.10      4.72 o 
  -3  10   1       18.75       15.64      4.16 o 
  -2  10   1        5.53        6.63      4.79 o 
  -1  10   1        6.06        4.05      3.01 o 
   0  10   1        5.38       -0.60      2.80 o 
   1  10   1       12.80       11.96      3.46 o 
   2  10   1       35.77       51.04      5.50 o 
   3  10   1       28.00       33.60      7.65 o 
   4  10   1        5.02       14.49      4.85 o 
   5  10   1       16.95       18.87      5.32 o 
   6  10   1        2.21       -1.68      3.95 o 
   7  10   1       18.19       16.98      7.13 o 
   8  10   1        6.62       12.52      5.64 o 
   9  10   1        9.86        4.45      6.74 o 
  -5  11   1        0.12        4.45      6.43 o 
  -4  11   1        2.27        8.72      6.30 o 
  -3  11   1       13.07       19.75      4.67 o 
  -2  11   1        6.37        4.15      3.94 o 
  -1  11   1        8.72        8.77      3.64 o 
   0  11   1        0.58        0.49      3.35 o 
   1  11   1       16.21       16.98      4.05 o 
   2  11   1        0.15       -1.43      3.73 o 
   3  11   1        5.25        0.80      4.51 o 
   4  11   1      196.08      201.11     14.82 o 
   5  11   1        8.13       12.53      6.49 o 
 -18   0   2        0.14        2.04      7.06 o 
 -17   0   2      197.32      249.01     17.50 o 
 -16   0   2      204.02      173.88     15.14 o 
 -15   0   2      185.42      165.29     14.31 o 
 -14   0   2      444.74      355.26     18.83 o 
 -13   0   2        7.00       -1.46      5.41 o 
 -12   0   2        0.37       -5.54      3.69 o 
 -11   0   2       19.01       22.46      5.47 o 
 -10   0   2       16.01       19.40      4.90 o 
  -9   0   2      106.02      112.60      5.03 o 
  -8   0   2     2909.78     3192.95     30.20 o 
  -7   0   2     7682.20     7685.45     63.05 o 
  -6   0   2     3841.72     3878.66     34.15 o 
  -5   0   2      683.67      591.32     15.56 o 
  -4   0   2       71.46       55.94      6.17 o 
  -3   0   2      309.35      318.69     10.31 o 
  -2   0   2      157.14      177.25      3.88 o 
  -1   0   2     4887.04     5054.63     61.33 o 
   0   0   2     1924.01     1799.01     23.29 o 
   1   0   2     4870.31     4742.96     54.78 o 
   2   0   2     1312.76     1316.89     18.13 o 
   3   0   2     1832.28     1846.88     18.23 o 
   4   0   2     7941.08     7547.17     61.07 o 
   5   0   2     1300.30     1287.74     23.99 o 
   6   0   2      692.49      667.07     10.54 o 
   7   0   2      458.18      531.63      9.65 o 
   8   0   2      136.32      164.02     14.66 o 
   9   0   2        2.54        2.93      2.86 o 
  10   0   2       16.05        6.49      4.45 o 
  11   0   2       19.74       17.11      5.98 o 
  12   0   2      203.17      185.58     14.06 o 
  13   0   2     4712.67     4737.61     79.46 o 
  14   0   2       32.34       12.60      8.84 o 
  15   0   2        2.25       -7.25      5.54 o 
  16   0   2       22.00       22.78      8.40 o 
  17   0   2        0.04       -5.66      6.23 o 
 -18   1   2        1.52       10.40      5.36 o 
 -17   1   2       45.50       39.58     11.23 o 
 -16   1   2      239.67      230.07     11.61 o 
 -15   1   2      122.49      119.98      8.82 o 
 -14   1   2      315.62      311.22     12.39 o 
 -13   1   2       20.70       18.96      4.87 o 
 -12   1   2       29.10       30.53      4.88 o 
 -11   1   2      897.64      841.13     17.16 o 
 -10   1   2      265.88      236.62      8.52 o 
  -9   1   2      845.35      846.92     11.35 o 
  -8   1   2      312.46      270.78      5.82 o 
  -7   1   2      909.61      965.74     14.99 o 
  -6   1   2     1013.65     1056.52     11.24 o 
  -5   1   2     3924.35     3756.09     36.13 o 
  -4   1   2        0.15        0.51      0.73 o 
  -3   1   2     2613.21     2486.41     25.33 o 
  -2   1   2    23223.23    21798.03    176.66 o 
  -1   1   2        1.64       40.11     24.75 o 
   0   1   2     3458.06     3181.31     38.17 o 
   1   1   2     3211.72     3072.18     69.16 o 
   2   1   2    22252.41    21979.23    173.97 o 
   3   1   2     1086.89     1112.76      9.07 o 
   4   1   2      190.63      189.52      3.39 o 
   5   1   2      310.62      249.03      4.55 o 
   6   1   2      495.16      491.95      6.29 o 
   7   1   2      808.81      869.50      9.19 o 
   8   1   2      413.89      418.31      6.77 o 
   9   1   2      997.71     1035.44     18.98 o 
  10   1   2       16.03       20.79      2.91 o 
  11   1   2        0.11        1.43      3.42 o 
  12   1   2      380.57      388.30     13.70 o 
  13   1   2        7.96       11.25      4.83 o 
  14   1   2        1.76        2.77      4.88 o 
  15   1   2        4.20        1.63      4.71 o 
  16   1   2        4.01        7.02      5.18 o 
  17   1   2        4.92        4.59     10.50 o 
 -18   2   2       75.74       72.79     10.94 o 
 -17   2   2        9.91       10.69      5.04 o 
 -16   2   2       42.02       41.06      6.66 o 
 -15   2   2      168.83      167.94     14.35 o 
 -14   2   2      158.78      144.06     11.93 o 
 -13   2   2        0.00       -0.12      8.81 o 
 -12   2   2     1303.23     1254.69     22.40 o 
 -11   2   2       13.85       11.91      3.60 o 
 -10   2   2      554.63      512.31      9.59 o 
  -9   2   2      786.72      851.08     11.98 o 
  -8   2   2      794.31      801.66     11.09 o 
  -7   2   2       61.98       52.59      3.09 o 
  -6   2   2     1367.81     1543.35     12.15 o 
  -5   2   2      954.69      996.27     12.67 o 
  -4   2   2      698.66      612.81      5.52 o 
  -3   2   2    23407.05    22582.17    227.85 o 
  -2   2   2     4076.64     4234.53     51.98 o 
  -1   2   2     4079.65     4131.25     27.95 o 
   0   2   2      203.33      195.15      2.99 o 
   1   2   2     2011.03     2076.03     13.91 o 
   2   2   2    14915.10    14969.86     71.49 o 
   3   2   2       33.60       31.73      1.73 o 
   4   2   2      161.00      170.94      3.50 o 
   5   2   2      132.53      166.67      3.67 o 
   6   2   2     1153.12     1203.30     11.28 o 
   7   2   2     4134.57     4276.23     58.65 o 
   8   2   2      746.95      668.12      8.38 o 
   9   2   2      121.51      137.28      7.36 o 
  10   2   2       78.50       72.90      4.50 o 
  11   2   2     2816.98     2854.85     37.92 o 
  12   2   2      557.99      587.39     16.35 o 
  13   2   2        1.38        0.18      4.00 o 
  14   2   2       36.85       30.97      5.77 o 
  15   2   2        0.89       -4.42      4.04 o 
  16   2   2        3.97       -0.58      4.58 o 
  17   2   2       23.32       29.45     16.80 o 
 -18   3   2       20.95        3.75      5.20 o 
 -17   3   2        0.94       -1.17      4.56 o 
 -16   3   2        3.85        8.09      4.45 o 
 -15   3   2       41.78       45.81      6.25 o 
 -14   3   2      226.08      222.36     10.39 o 
 -13   3   2      560.42      548.87     15.19 o 
 -12   3   2       19.65       23.65      4.75 o 
 -11   3   2       46.65       38.98      5.95 o 
 -10   3   2      424.44      403.75      8.95 o 
  -9   3   2      334.09      335.20      7.62 o 
  -8   3   2      160.57      164.96      5.21 o 
  -7   3   2       25.91       22.27      1.53 o 
  -6   3   2      109.38      107.32      2.77 o 
  -5   3   2       46.57       49.84      2.08 o 
  -4   3   2      220.79      226.03      3.55 o 
  -3   3   2      125.81      124.11      2.41 o 
  -2   3   2      446.99      413.64      5.81 o 
  -1   3   2     1158.24     1038.31      9.11 o 
   0   3   2      471.38      402.02      5.77 o 
   1   3   2     4838.44     4792.20     28.92 o 
   2   3   2      280.45      259.58      3.62 o 
   3   3   2     1131.35     1184.63     10.92 o 
   4   3   2      439.70      460.55      5.97 o 
   5   3   2       66.89       78.62      2.98 o 
   6   3   2        1.41       10.97      1.54 o 
   7   3   2       41.52       52.23      4.80 o 
   8   3   2      326.50      336.78      9.16 o 
   9   3   2      507.86      527.93     11.67 o 
  10   3   2     1691.50     1741.93     39.95 o 
  11   3   2      518.83      549.51     19.95 o 
  12   3   2      465.76      490.00     18.77 o 
  13   3   2       46.73       57.21      9.13 o 
  14   3   2        3.63        2.86      4.17 o 
  15   3   2        5.75        7.94      4.72 o 
  16   3   2        0.73        0.01      4.86 o 
  17   3   2        3.13        1.44      4.67 o 
 -17   4   2        0.03        1.55      4.68 o 
 -16   4   2       43.21       53.13      6.95 o 
 -15   4   2        0.06       -4.95      3.30 o 
 -14   4   2        6.58        9.76      4.25 o 
 -13   4   2        3.51        1.68      3.13 o 
 -12   4   2       66.23       82.86      6.87 o 
 -11   4   2     1895.56     1858.92     19.33 o 
 -10   4   2     1453.69     1402.25     15.72 o 
  -9   4   2       14.13       10.25      2.12 o 
  -8   4   2        5.80        6.24      1.77 o 
  -7   4   2      295.62      294.06      4.92 o 
  -6   4   2      140.09      118.43      5.34 o 
  -5   4   2      100.86      121.93     11.59 o 
  -4   4   2        9.32        9.18      1.21 o 
  -3   4   2     1558.99     1529.68     15.23 o 
  -2   4   2      385.22      387.44      5.77 o 
  -1   4   2        2.25        4.68      1.08 o 
   0   4   2      499.43      606.98      7.36 o 
   1   4   2     1002.41     1008.95     11.39 o 
   2   4   2      837.37      842.68      8.44 o 
   3   4   2      100.24      101.91      2.81 o 
   4   4   2      493.60      503.30      6.86 o 
   5   4   2     1087.51     1052.19      9.98 o 
   6   4   2      133.16      139.64      3.70 o 
   7   4   2       88.55       87.76      3.24 o 
   8   4   2        1.20        1.57      2.00 o 
   9   4   2     1712.97     1697.22     20.50 o 
  10   4   2     3055.97     3125.16     31.12 o 
  11   4   2       34.81       26.63      3.88 o 
  12   4   2        1.99        1.98      3.55 o 
  13   4   2       23.40       22.63      5.06 o 
  14   4   2        4.65       10.75      4.59 o 
  15   4   2        0.41       -2.11      4.28 o 
  16   4   2       70.54       65.93      7.96 o 
 -16   5   2        0.33        1.11      3.60 o 
 -15   5   2        2.49        1.97      3.54 o 
 -14   5   2       50.22       47.49      5.03 o 
 -13   5   2      210.85      211.84      8.05 o 
 -12   5   2        0.33       -2.25      3.03 o 
 -11   5   2        2.52        2.19      2.40 o 
 -10   5   2      131.84      158.16      6.18 o 
  -9   5   2       25.15       20.98      2.71 o 
  -8   5   2        3.11        3.90      1.83 o 
  -7   5   2      158.20      155.58      4.66 o 
  -6   5   2     1189.18     1161.38     11.08 o 
  -5   5   2      376.64      389.65      7.57 o 
  -4   5   2       19.14       30.65      2.06 o 
  -3   5   2      271.27      248.19      4.15 o 
  -2   5   2     2103.92     2052.47     20.49 o 
  -1   5   2       69.50       75.04      4.94 o 
   0   5   2      543.12      503.84      7.36 o 
   1   5   2      181.54      157.85      4.28 o 
   2   5   2       10.78       35.53      3.41 o 
   3   5   2      182.23      177.25      5.15 o 
   4   5   2       19.90       35.45      2.06 o 
   5   5   2      129.94      138.14      3.69 o 
   6   5   2      197.09      168.80      4.28 o 
   7   5   2       42.00       33.58      3.31 o 
   8   5   2        2.42        1.40      1.94 o 
   9   5   2      443.11      488.72      9.39 o 
  10   5   2       11.37        6.25      3.01 o 
  11   5   2      137.91      106.50      6.83 o 
  12   5   2       42.88       46.65      4.40 o 
  13   5   2        0.07       -3.70      2.47 o 
  14   5   2        0.87        5.23      3.48 o 
  15   5   2       38.19       34.80      5.28 o 
  16   5   2       23.95       29.25      6.48 o 
 -16   6   2        2.34       -0.19      6.87 o 
 -15   6   2        0.25        1.91      5.66 o 
 -14   6   2        0.40       14.31      7.00 o 
 -13   6   2      112.85      111.72     12.66 o 
 -12   6   2       96.11       85.55      7.87 o 
 -11   6   2        8.68        7.32      3.97 o 
 -10   6   2        0.58       -3.19      3.44 o 
  -9   6   2     1118.45     1090.58     35.34 o 
  -8   6   2       13.37       21.26      4.54 o 
  -7   6   2      174.78      177.93     18.80 o 
  -6   6   2      710.84      720.18     12.45 o 
  -5   6   2      324.42      338.68     12.22 o 
  -4   6   2      201.13      222.12      7.35 o 
  -3   6   2      305.55      291.54      6.28 o 
  -2   6   2       94.19      106.31      3.93 o 
  -1   6   2      582.36      543.39     10.79 o 
   0   6   2      266.01      297.49      6.27 o 
   1   6   2      754.28      781.66     11.02 o 
   2   6   2       80.61      104.05      3.99 o 
   3   6   2       89.00       92.77      4.65 o 
   4   6   2        2.66        2.79      2.01 o 
   5   6   2      731.15      720.13     12.59 o 
   6   6   2      279.37      242.53      9.13 o 
   7   6   2       79.17       69.01      6.22 o 
   8   6   2      681.35      678.32     16.75 o 
   9   6   2      234.80      240.66     10.60 o 
  10   6   2       55.15       61.16      6.68 o 
  11   6   2        3.83        9.78      4.23 o 
  12   6   2        4.02        6.20      4.45 o 
  13   6   2       12.88        5.34      6.43 o 
  14   6   2       21.79       37.03      9.10 o 
  15   6   2       14.17       15.65      8.14 o 
 -15   7   2        2.04       13.04      7.95 o 
 -14   7   2       69.95       75.58     11.83 o 
 -13   7   2        5.63        4.51      4.83 o 
 -12   7   2       70.26       58.46      7.54 o 
 -11   7   2       17.53       26.83      5.92 o 
 -10   7   2        8.78        2.23      3.91 o 
  -9   7   2       60.08       68.97      7.09 o 
  -8   7   2       72.55       70.88      7.04 o 
  -7   7   2       41.51       39.28      5.57 o 
  -6   7   2        5.40        5.70      3.60 o 
  -5   7   2        9.69        7.06      2.81 o 
  -4   7   2      223.86      237.12     10.50 o 
  -3   7   2      203.94      199.03      6.24 o 
  -2   7   2      265.00      254.70      6.35 o 
  -1   7   2      248.69      260.02      6.41 o 
   0   7   2      340.04      332.30      7.25 o 
   1   7   2       47.24       44.90      3.26 o 
   2   7   2       22.89       22.00      2.75 o 
   3   7   2       97.67       98.04      5.35 o 
   4   7   2      399.82      386.78      9.88 o 
   5   7   2       35.71       29.34      3.87 o 
   6   7   2        8.82       14.19      8.46 o 
   7   7   2       31.68       28.60      5.24 o 
   8   7   2       76.58       73.55      6.84 o 
   9   7   2       45.19       47.58      6.25 o 
  10   7   2       63.19       53.83      6.68 o 
  11   7   2       21.42       21.22      5.51 o 
  12   7   2        0.00       -0.61      4.14 o 
  13   7   2        8.24       14.59      5.56 o 
  14   7   2        0.00       -6.04      6.36 o 
 -13   8   2      259.72      316.84     16.32 o 
 -12   8   2       42.85       49.16      7.51 o 
 -11   8   2        1.17       -3.66      3.94 o 
 -10   8   2       24.58       30.25      6.62 o 
  -9   8   2        1.27       -0.40      3.65 o 
  -8   8   2       24.60       13.02     15.27 o 
  -7   8   2        0.15       -2.69      3.34 o 
  -6   8   2        0.00       -1.48      3.10 o 
  -5   8   2        0.00        0.34      2.39 o 
  -4   8   2        4.47        6.10      2.97 o 
  -3   8   2       66.46       67.97      4.28 o 
  -2   8   2       40.52       34.49      3.48 o 
  -1   8   2       20.80       15.09      2.84 o 
   0   8   2        6.04        7.63      2.49 o 
   1   8   2       63.70       53.81      3.87 o 
   2   8   2       87.56       89.18      7.47 o 
   3   8   2      312.18      339.85      9.71 o 
   4   8   2        0.60       -2.85      2.38 o 
   5   8   2        7.67        3.21      2.76 o 
   6   8   2      165.85      171.49      9.25 o 
   7   8   2      114.07       93.18      7.79 o 
   8   8   2       24.15       20.77      5.47 o 
   9   8   2        2.78       -0.01      4.31 o 
  10   8   2        4.72        2.49      4.93 o 
  11   8   2       34.97       37.12      7.41 o 
  12   8   2       28.78       34.03      8.14 o 
 -11   9   2        8.08       19.47      5.76 o 
 -10   9   2        0.01        0.48      3.94 o 
  -9   9   2       47.45       53.03      6.97 o 
  -8   9   2        6.02        9.32      4.62 o 
  -7   9   2       13.99       11.23      4.64 o 
  -6   9   2       62.11       61.35     10.05 o 
  -5   9   2        0.83        0.09      3.65 o 
  -4   9   2        3.74        9.68      3.45 o 
  -3   9   2       63.86       61.58      5.46 o 
  -2   9   2       47.16       51.79      4.25 o 
  -1   9   2       32.89       28.79      3.65 o 
   0   9   2       58.56       57.86      4.45 o 
   1   9   2       95.60       96.71      5.19 o 
   2   9   2        0.00        2.64      2.52 o 
   3   9   2        5.41        3.56      2.98 o 
   4   9   2        1.20       -1.18      2.70 o 
   5   9   2       12.02        9.16      4.34 o 
   6   9   2        0.02        3.60      5.44 o 
   7   9   2        0.00        1.65      7.06 o 
   8   9   2        1.12        1.97      3.96 o 
   9   9   2       31.69       28.63      6.02 o 
  10   9   2       26.30       13.56      5.58 o 
  11   9   2        0.17        3.77      7.48 o 
  -9  10   2        0.28        2.10      5.60 o 
  -8  10   2        6.18        6.60      4.82 o 
  -7  10   2        0.13        7.31      4.64 o 
  -6  10   2        3.53        8.60      4.53 o 
  -5  10   2       18.05       19.44      5.88 o 
  -4  10   2       48.69       40.48      6.45 o 
  -3  10   2      262.44      302.20     11.88 o 
  -2  10   2      285.72      307.73      8.96 o 
  -1  10   2       16.42       17.47      3.75 o 
   0  10   2       36.75       40.60      6.04 o 
   1  10   2        8.63        9.28      3.39 o 
   2  10   2      150.60      175.21      8.50 o 
   3  10   2        0.17       -0.32      3.30 o 
   4  10   2       19.53       14.56      5.57 o 
   5  10   2       13.21        9.81      5.82 o 
   6  10   2        0.04        3.98      4.55 o 
   7  10   2       19.22       26.54      6.12 o 
   8  10   2        0.87        9.99      6.43 o 
  -5  11   2        0.02       -6.23      5.41 o 
  -4  11   2       16.64       20.80      7.51 o 
  -3  11   2       48.10       53.85      7.62 o 
  -2  11   2       56.78       62.27      6.42 o 
  -1  11   2       32.20       40.60      4.85 o 
   0  11   2        2.01       -1.10      3.18 o 
   1  11   2       11.57        8.53      3.67 o 
   2  11   2       10.96       10.73      4.44 o 
   3  11   2      117.56      162.65     12.76 o 
   4  11   2       12.12       24.56      7.44 o 
   5  11   2        0.10       -1.65      5.85 o 
 -18   1   3        0.88       -6.28      4.19 o 
 -17   1   3       36.68       28.74      6.01 o 
 -16   1   3       50.22       53.99      6.88 o 
 -15   1   3       67.11       64.71      6.86 o 
 -14   1   3        2.74       -0.21      3.80 o 
 -13   1   3      320.45      318.60     16.00 o 
 -12   1   3        5.26        0.20      3.15 o 
 -11   1   3       90.96       68.13      8.08 o 
 -10   1   3        1.73       -0.28      3.40 o 
  -9   1   3      222.21      268.08      6.41 o 
  -8   1   3       95.50      146.51      4.42 o 
  -7   1   3     1372.27     1436.43     14.43 o 
  -6   1   3      644.52      622.08      8.08 o 
  -5   1   3      598.41      606.02      7.47 o 
  -4   1   3      180.93      185.61      3.74 o 
  -3   1   3    11359.56    11417.99     72.74 o 
  -2   1   3       57.42       49.42      1.98 o 
  -1   1   3     1727.49     1679.07     16.18 o 
   0   1   3     6246.68     6126.52     49.57 o 
   1   1   3    15719.76    16188.24    123.62 o 
   2   1   3      921.80     1048.80     12.12 o 
   3   1   3      402.05      478.02      5.67 o 
   4   1   3       14.04       18.32      1.37 o 
   5   1   3      193.29      180.73      3.74 o 
   6   1   3        9.11       12.07      1.50 o 
   7   1   3      452.75      455.80      6.69 o 
   8   1   3     1580.23     1641.71     14.82 o 
   9   1   3       59.06       66.24      4.00 o 
  10   1   3        0.01        0.70      2.29 o 
  11   1   3      167.98      184.30      9.76 o 
  12   1   3       63.22       59.85      6.97 o 
  13   1   3      138.45      179.07     21.57 o 
  14   1   3       20.02       27.55      7.79 o 
  15   1   3       14.24       13.53      5.90 o 
  16   1   3       28.78       19.09      6.05 o 
  17   1   3        3.76        8.95      5.92 o 
 -18   2   3        4.89        9.18      5.24 o 
 -17   2   3        4.70        1.03      4.51 o 
 -16   2   3        0.06        0.04      4.26 o 
 -15   2   3       16.99       18.67      4.94 o 
 -14   2   3       42.39       38.05      5.65 o 
 -13   2   3       75.68       65.49      6.39 o 
 -12   2   3       75.25       49.45      5.71 o 
 -11   2   3       49.22       54.30      5.82 o 
 -10   2   3       36.35       34.06      3.10 o 
  -9   2   3       24.42       31.69      4.45 o 
  -8   2   3       81.32       75.38      3.75 o 
  -7   2   3     2582.33     2749.79     26.28 o 
  -6   2   3      225.76      239.32      5.15 o 
  -5   2   3      434.91      457.26      4.77 o 
  -4   2   3      672.12      784.54      6.54 o 
  -3   2   3      346.48      330.41      3.88 o 
  -2   2   3     8026.42     8220.61     44.77 o 
  -1   2   3     1389.53     1304.28     11.53 o 
   0   2   3    22325.73    21714.45    154.45 o 
   1   2   3    33198.11    31612.38    427.99 o 
   2   2   3     5766.96     5613.35     47.71 o 
   3   2   3     4437.78     4451.82     27.89 o 
   4   2   3     1975.58     2057.07     15.75 o 
   5   2   3        0.17        1.98      1.07 o 
   6   2   3        8.01        1.00      1.42 o 
   7   2   3      343.75      275.64      5.33 o 
   8   2   3       22.11       24.17      2.74 o 
   9   2   3      593.28      581.72     10.80 o 
  10   2   3      167.84      180.90      6.64 o 
  11   2   3        0.29       11.10      4.54 o 
  12   2   3      659.94      699.45     18.33 o 
  13   2   3       28.09       37.88      6.32 o 
  14   2   3        2.01       -2.19      4.27 o 
  15   2   3        4.82       -2.37      8.18 o 
  16   2   3        0.10       -2.73      4.68 o 
  17   2   3        1.25        8.33      5.64 o 
 -18   3   3        6.32        0.29      5.06 o 
 -17   3   3        1.51        6.69      4.93 o 
 -16   3   3       22.20       23.17      5.38 o 
 -15   3   3        6.00       12.51      4.48 o 
 -14   3   3       20.73       14.98      4.52 o 
 -13   3   3       63.00       58.38      6.03 o 
 -12   3   3       16.69       17.82      4.40 o 
 -11   3   3        5.80        5.99      2.62 o 
 -10   3   3       86.03       91.70      4.70 o 
  -9   3   3       56.59       51.89      4.69 o 
  -8   3   3       68.19       58.79      4.39 o 
  -7   3   3        1.84        4.06      1.07 o 
  -6   3   3      167.14      193.65      3.84 o 
  -5   3   3      492.06      465.89      5.38 o 
  -4   3   3        5.10        8.84      2.03 o 
  -3   3   3     5134.01     5457.75     28.68 o 
  -2   3   3        1.06        0.37      0.75 o 
  -1   3   3     3682.62     3525.66     22.25 o 
   0   3   3     1278.54     1360.31     11.07 o 
   1   3   3       19.33       26.85      1.66 o 
   2   3   3     2985.79     2812.25     19.42 o 
   3   3   3      312.71      318.66      4.56 o 
   4   3   3       10.63        3.51      1.22 o 
   5   3   3     1609.63     1787.05     15.32 o 
   6   3   3       34.22       39.26      3.79 o 
   7   3   3      247.53      252.08      5.41 o 
   8   3   3        4.40        2.47      1.97 o 
   9   3   3       19.56       25.55      3.56 o 
  10   3   3      123.88      148.23      9.69 o 
  11   3   3     2273.28     2400.57     28.61 o 
  12   3   3      381.90      393.03     13.67 o 
  13   3   3       27.29       27.57      5.62 o 
  14   3   3        0.32       -0.72      3.96 o 
  15   3   3        8.61        3.12      4.74 o 
  16   3   3        9.46       10.36      7.35 o 
  17   3   3       13.56       16.33      6.46 o 
 -17   4   3        7.30       16.78      4.53 o 
 -16   4   3        1.18        2.08      5.44 o 
 -15   4   3        1.40        0.11      5.73 o 
 -14   4   3        2.69        3.22      3.03 o 
 -13   4   3       11.96        9.53      3.22 o 
 -12   4   3      289.01      297.12      9.65 o 
 -11   4   3      865.60      817.14     13.92 o 
 -10   4   3     1430.13     1326.86     15.08 o 
  -9   4   3      518.09      504.49      8.44 o 
  -8   4   3      110.82      124.16      4.18 o 
  -7   4   3       22.17       18.29      2.26 o 
  -6   4   3      390.55      440.94      5.80 o 
  -5   4   3      169.21      122.56      3.04 o 
  -4   4   3        4.30       -0.25      1.68 o 
  -3   4   3       40.84       38.61      1.68 o 
  -2   4   3        2.53        2.93      1.07 o 
  -1   4   3     1199.28     1266.67     13.36 o 
   0   4   3     1153.24     1138.47     12.73 o 
   1   4   3        4.67        2.70      1.11 o 
   2   4   3     2784.01     2733.22     17.25 o 
   3   4   3      347.12      411.68      5.53 o 
   4   4   3      195.90      245.60      4.51 o 
   5   4   3      277.29      328.57      7.05 o 
   6   4   3      217.73      244.39      4.90 o 
   7   4   3      570.13      586.02     12.09 o 
   8   4   3      102.80      100.01      6.97 o 
   9   4   3      104.07      108.65      8.47 o 
  10   4   3      419.36      447.82     10.85 o 
  11   4   3        0.42        2.37      2.92 o 
  12   4   3       28.42       23.15      5.05 o 
  13   4   3        0.57        3.12      4.20 o 
  14   4   3       31.06       30.02      5.73 o 
  15   4   3        0.10       -1.94      3.96 o 
  16   4   3       21.45       25.48      6.97 o 
 -17   5   3       33.04       38.94      8.43 o 
 -16   5   3        0.06       -2.53      3.30 o 
 -15   5   3        0.57       -1.61      3.05 o 
 -14   5   3        0.00       -0.21      2.95 o 
 -13   5   3       20.70       32.40      4.31 o 
 -12   5   3      206.72      209.08      6.80 o 
 -11   5   3      120.31      120.70      5.32 o 
 -10   5   3        0.00       -0.49      2.28 o 
  -9   5   3       44.40       51.19      3.42 o 
  -8   5   3        0.88        4.05      1.76 o 
  -7   5   3       48.54       53.82      4.56 o 
  -6   5   3      133.68      126.61      3.48 o 
  -5   5   3       88.55       97.22      2.90 o 
  -4   5   3       63.38       72.57      3.59 o 
  -3   5   3      771.59      732.97      7.43 o 
  -2   5   3      829.75      830.96      9.74 o 
  -1   5   3        4.39        3.76      1.30 o 
   0   5   3      485.58      466.85      7.11 o 
   1   5   3        3.45        3.61      1.41 o 
   2   5   3       55.18       60.14      2.10 o 
   3   5   3       26.81       30.97      1.90 o 
   4   5   3      178.59      212.25      4.37 o 
   5   5   3      371.25      393.97      6.35 o 
   6   5   3      174.84      180.55      4.54 o 
   7   5   3      104.04      104.38      4.37 o 
   8   5   3      229.25      223.64      6.35 o 
   9   5   3      245.59      256.38      8.36 o 
  10   5   3        0.06       -3.12      2.63 o 
  11   5   3        0.13       -2.96      2.45 o 
  12   5   3       45.70       37.48      4.08 o 
  13   5   3        0.70        1.15      3.08 o 
  14   5   3       44.19       50.59      5.56 o 
  15   5   3        2.78        4.74      4.00 o 
 -16   6   3        4.24       22.33      8.91 o 
 -15   6   3        1.65       -7.35      4.90 o 
 -14   6   3      114.08      176.10     15.21 o 
 -13   6   3       51.01       54.65      9.86 o 
 -12   6   3      224.21      251.49     13.87 o 
 -11   6   3       53.66       54.66      6.52 o 
 -10   6   3      290.58      250.82     23.60 o 
  -9   6   3     1296.53     1380.15     39.54 o 
  -8   6   3       99.06       99.36      7.32 o 
  -7   6   3      230.65      224.46     19.66 o 
  -6   6   3       22.21       24.70      3.19 o 
  -5   6   3      205.92      218.11      7.26 o 
  -4   6   3        3.82        7.26      2.21 o 
  -3   6   3     1039.70     1060.17     12.30 o 
  -2   6   3       55.63       58.29      3.11 o 
  -1   6   3        7.17        3.53      1.52 o 
   0   6   3       43.32       39.25      3.23 o 
   1   6   3       14.27       11.53      2.01 o 
   2   6   3       90.91       81.39      3.80 o 
   3   6   3      108.28      113.49      4.99 o 
   4   6   3      761.26      797.09     13.98 o 
   5   6   3        8.87        8.84      2.66 o 
   6   6   3       11.88        7.13      2.80 o 
   7   6   3        0.83        3.54      3.55 o 
   8   6   3       81.45       91.34      9.54 o 
   9   6   3        4.51        5.12      4.71 o 
  10   6   3        7.46        6.42      4.07 o 
  11   6   3       11.58       13.56      4.50 o 
  12   6   3        1.65        7.99      9.26 o 
  13   6   3        0.01        3.56      6.30 o 
  14   6   3        5.40        3.31      6.74 o 
  15   6   3        0.68       -5.98      6.04 o 
 -15   7   3       17.31       20.80      9.10 o 
 -14   7   3        0.08       -1.72      6.11 o 
 -13   7   3        4.60        1.51      4.66 o 
 -12   7   3       23.86       32.20      6.04 o 
 -11   7   3        2.66        3.70      6.14 o 
 -10   7   3      103.46      115.03      8.83 o 
  -9   7   3       57.03       62.67      6.90 o 
  -8   7   3      138.88      150.26      9.20 o 
  -7   7   3       76.11       87.43      6.95 o 
  -6   7   3       38.41       47.40      5.52 o 
  -5   7   3      844.83      807.24     14.13 o 
  -4   7   3        7.37       13.95      5.43 o 
  -3   7   3      303.37      289.62      6.78 o 
  -2   7   3      138.25      134.48      4.89 o 
  -1   7   3       16.59       20.33      2.62 o 
   0   7   3      705.63      710.33     11.23 o 
   1   7   3        5.67        6.57      2.06 o 
   2   7   3        1.22       -0.56      1.98 o 
   3   7   3       47.56       41.85      4.32 o 
   4   7   3      645.55      601.90     18.68 o 
   5   7   3      307.20      329.34      9.41 o 
   6   7   3      117.71      125.39      8.01 o 
   7   7   3      150.52      150.54      8.74 o 
   8   7   3      101.22       71.59      6.95 o 
   9   7   3       12.75       17.36      4.82 o 
  10   7   3        4.04        0.50      3.77 o 
  11   7   3        0.73        6.99      4.68 o 
  12   7   3        0.01        0.08      4.48 o 
  13   7   3        9.70        7.38      6.93 o 
 -13   8   3       63.07       81.76      9.12 o 
 -12   8   3        0.04       -4.67      4.13 o 
 -11   8   3       12.75       13.65      7.48 o 
 -10   8   3       36.75       48.11      6.91 o 
  -9   8   3       45.30       41.42      6.13 o 
  -8   8   3       38.96       37.10      5.87 o 
  -7   8   3        0.32        0.24      3.53 o 
  -6   8   3        3.48        4.33      3.68 o 
  -5   8   3      107.37       96.64      8.29 o 
  -4   8   3       11.14       13.60      4.28 o 
  -3   8   3        5.59       -0.63      2.24 o 
  -2   8   3        7.07        5.40      2.73 o 
  -1   8   3        6.23        1.54      2.29 o 
   0   8   3       99.67       88.14      4.63 o 
   1   8   3      233.88      236.14     13.02 o 
   2   8   3       26.38       26.62      3.61 o 
   3   8   3        0.18        1.98      2.58 o 
   4   8   3       12.70       16.16      3.58 o 
   5   8   3      204.24      173.45      7.50 o 
   6   8   3        3.89        3.02      3.95 o 
   7   8   3        6.13       10.37      4.57 o 
   8   8   3       18.27       18.32      6.49 o 
   9   8   3        0.36        4.29      5.95 o 
  10   8   3        2.12        6.25      4.45 o 
  11   8   3        1.04        5.24      5.00 o 
  12   8   3       23.95       37.99     11.42 o 
 -12   9   3        2.16        5.51      4.98 o 
 -11   9   3        0.00       -4.65      3.70 o 
 -10   9   3        2.26        2.68      4.45 o 
  -9   9   3       25.53       33.04      6.22 o 
  -8   9   3        0.39       -1.31      3.85 o 
  -7   9   3        5.52        9.57      4.67 o 
  -6   9   3        2.02        1.25      3.93 o 
  -5   9   3       32.53       29.68      5.23 o 
  -4   9   3       60.02       62.91      5.47 o 
  -3   9   3        5.77       10.03      3.37 o 
  -2   9   3       63.46       64.92      4.98 o 
  -1   9   3       53.43       60.40      4.52 o 
   0   9   3       62.93       51.67      4.29 o 
   1   9   3        2.78        1.61      2.55 o 
   2   9   3        0.98       -5.20      3.69 o 
   3   9   3       40.68       39.94      4.67 o 
   4   9   3       13.48       19.02      3.91 o 
   5   9   3       22.83       18.44      4.87 o 
   6   9   3       67.91       68.27      7.20 o 
   7   9   3       63.90       49.02      6.64 o 
   8   9   3        2.24        4.28      4.42 o 
   9   9   3        9.19       16.00      7.92 o 
  10   9   3       12.47       25.65      6.84 o 
  -9  10   3        6.67       16.03      7.06 o 
  -8  10   3        8.51       13.84      5.36 o 
  -7  10   3        0.01       -2.67      3.95 o 
  -6  10   3       31.25       31.90      9.86 o 
  -5  10   3       30.84       36.83     11.42 o 
  -4  10   3        0.78       -3.00      3.67 o 
  -3  10   3       34.21       36.61      5.25 o 
  -2  10   3      138.09      157.81      6.88 o 
  -1  10   3       43.00       49.17      4.68 o 
   0  10   3       37.01       35.83      4.31 o 
   1  10   3       93.12      101.96      6.35 o 
   2  10   3       98.89       96.19      6.83 o 
   3  10   3        9.14       12.18      4.09 o 
   4  10   3        1.21        2.40      3.61 o 
   5  10   3        6.79        9.13      4.27 o 
   6  10   3        1.12       -1.02      4.32 o 
   7  10   3        0.01        3.89      8.43 o 
   8  10   3        0.30        7.32      6.81 o 
  -6  11   3        3.10        6.43      6.30 o 
  -5  11   3        1.08        1.08      6.04 o 
  -4  11   3        0.11        0.25      5.54 o 
  -3  11   3        3.46        7.61      4.16 o 
  -2  11   3        0.03        0.45      3.25 o 
  -1  11   3        1.14        1.46      3.44 o 
   0  11   3       11.49        9.17      3.82 o 
   1  11   3        8.81        7.88      4.10 o 
   2  11   3       10.86       11.20      4.41 o 
   3  11   3       13.34       25.08      6.05 o 
   4  11   3        3.49        9.16      6.68 o 
 -19   0   4       65.47       66.17     11.83 o 
 -18   0   4       19.51       24.94      8.46 o 
 -17   0   4      194.21      183.80     15.33 o 
 -16   0   4       38.50       42.44      9.16 o 
 -15   0   4      295.29      310.60     17.62 o 
 -14   0   4      609.07      593.20     23.03 o 
 -13   0   4       39.04       34.80      7.06 o 
 -12   0   4       14.07       17.81      5.34 o 
 -11   0   4      151.65      157.72     10.31 o 
 -10   0   4      390.05      367.35     14.51 o 
  -9   0   4      517.76      513.19      8.27 o 
  -8   0   4     1014.15     1103.33     15.17 o 
  -7   0   4     2382.24     2135.78     37.06 o 
  -6   0   4     4682.13     4609.93     75.14 o 
  -5   0   4      402.49      432.48      6.69 o 
  -4   0   4       35.81       40.01      2.00 o 
  -3   0   4     6016.49     5575.45     45.03 o 
  -2   0   4     1665.17     1354.53     13.45 o 
  -1   0   4    13093.67    12411.59    136.02 o 
   0   0   4    18763.84    18841.33    202.25 o 
   1   0   4    13926.54    13789.56    149.45 o 
   2   0   4      916.75      899.28     15.59 o 
   3   0   4     3942.95     3711.66     46.25 o 
   4   0   4      809.07      723.47     11.03 o 
   5   0   4    11251.18    11361.56     91.11 o 
   6   0   4      284.22      276.16      7.38 o 
   7   0   4      639.21      676.37     12.08 o 
   8   0   4      110.09      103.36      5.06 o 
   9   0   4      342.84      358.56      9.29 o 
  10   0   4      274.15      303.66     15.84 o 
  11   0   4     1298.16     1355.00     35.76 o 
  12   0   4      150.38      176.87     15.14 o 
  13   0   4       99.68      110.13     13.17 o 
  14   0   4      240.39      237.56     18.00 o 
  15   0   4       92.45      111.08     14.00 o 
  16   0   4        0.20       -0.25      7.38 o 
  17   0   4        0.32        4.20      7.95 o 
 -18   1   4        9.78       11.79      5.68 o 
 -17   1   4       30.77       37.68      6.63 o 
 -16   1   4      179.24      200.46     18.07 o 
 -15   1   4        0.16        3.16      4.38 o 
 -14   1   4      151.55      121.42      8.12 o 
 -13   1   4      133.95      127.13      7.85 o 
 -12   1   4       58.27       40.40      4.99 o 
 -11   1   4      125.74      117.34     13.87 o 
 -10   1   4       16.42       18.50      3.63 o 
  -9   1   4      215.57      184.33      5.01 o 
  -8   1   4     1249.36     1086.16     14.12 o 
  -7   1   4     7121.25     7143.97     49.00 o 
  -6   1   4       10.84        0.12      1.53 o 
  -5   1   4     1503.89     1449.52     14.15 o 
  -4   1   4     1538.65     1606.87     11.38 o 
  -3   1   4    19692.81    18954.56     91.74 o 
  -2   1   4     4236.56     4033.63     23.74 o 
  -1   1   4     5305.27     5332.55     44.05 o 
   0   1   4     1929.21     1835.09     25.45 o 
   1   1   4      511.30      603.55     11.52 o 
   2   1   4     3218.95     3216.11     42.15 o 
   3   1   4      108.55      124.89      3.93 o 
   4   1   4      102.19       94.26      3.33 o 
   5   1   4      175.40      160.87      3.82 o 
   6   1   4     3627.09     3881.50     26.71 o 
   7   1   4      517.32      525.36      7.48 o 
   8   1   4        7.08        8.06      1.65 o 
   9   1   4        0.44        0.47      1.91 o 
  10   1   4       68.26       62.71      4.40 o 
  11   1   4       21.26       17.43      4.63 o 
  12   1   4      101.60       94.04      8.11 o 
  13   1   4      320.02      320.24     13.77 o 
  14   1   4       21.25       12.16      8.02 o 
  15   1   4        2.21        4.08      5.00 o 
  16   1   4       55.69       46.69      7.60 o 
  17   1   4       11.76       19.08      7.06 o 
 -18   2   4        1.51        3.75      4.77 o 
 -17   2   4        0.34        1.89      4.64 o 
 -16   2   4       60.81       42.08      6.30 o 
 -15   2   4      142.27      141.61     10.05 o 
 -14   2   4      155.46      134.75      8.50 o 
 -13   2   4        0.47       -2.19      4.01 o 
 -12   2   4      474.05      445.99     19.72 o 
 -11   2   4       27.31       24.68      4.29 o 
 -10   2   4      122.73      132.11      5.08 o 
  -9   2   4      234.93      218.09      5.89 o 
  -8   2   4      241.63      252.28      5.99 o 
  -7   2   4      258.94      272.85      5.95 o 
  -6   2   4        6.27        3.28      0.80 o 
  -5   2   4      517.87      515.23      5.16 o 
  -4   2   4     2100.48     1949.11     12.30 o 
  -3   2   4     7229.64     7103.54     35.63 o 
  -2   2   4       71.41       58.13      1.62 o 
  -1   2   4       14.76       11.16      1.29 o 
   0   2   4     9757.80     9797.95     52.95 o 
   1   2   4    51578.36    49436.46    393.49 o 
   2   2   4    11287.98    11465.46    172.51 o 
   3   2   4     1583.31     1565.07     15.03 o 
   4   2   4     6964.21     7602.33     45.27 o 
   5   2   4        6.11        1.51      1.16 o 
   6   2   4      363.33      373.60      6.23 o 
   7   2   4      417.79      410.31      7.11 o 
   8   2   4       93.13      103.95      3.76 o 
   9   2   4        3.68        3.99      3.03 o 
  10   2   4       45.34       45.56      6.24 o 
  11   2   4      478.95      534.30     15.70 o 
  12   2   4        9.49       18.07      5.13 o 
  13   2   4        0.95       -1.79      3.93 o 
  14   2   4       33.26       38.47      6.56 o 
  15   2   4       64.55       80.18      9.45 o 
  16   2   4       12.05       24.37      6.37 o 
  17   2   4       46.11       59.63     13.77 o 
 -18   3   4        5.69        8.31      5.07 o 
 -17   3   4       24.74       13.29      5.08 o 
 -16   3   4       19.47       18.84      5.36 o 
 -15   3   4       18.93       19.74      4.72 o 
 -14   3   4       31.77       11.39      7.06 o 
 -13   3   4       54.86       30.68      7.70 o 
 -12   3   4        2.86       -3.85      3.66 o 
 -11   3   4      391.70      374.25      8.83 o 
 -10   3   4       81.04       76.20      4.41 o 
  -9   3   4      118.04      133.55      4.37 o 
  -8   3   4      148.91      186.98      4.79 o 
  -7   3   4      364.75      410.19      5.31 o 
  -6   3   4        0.77        1.68      1.10 o 
  -5   3   4     5675.43     5542.23     34.28 o 
  -4   3   4      103.54       95.21      2.45 o 
  -3   3   4       21.54       22.47      1.57 o 
  -2   3   4     2129.92     2244.83     15.36 o 
  -1   3   4      733.52      759.74      7.68 o 
   0   3   4     1586.34     1617.53     12.60 o 
   1   3   4     1239.37     1180.68     10.46 o 
   2   3   4        0.36        1.68      1.78 o 
   3   3   4      413.77      376.01      5.18 o 
   4   3   4       23.12       22.62      1.97 o 
   5   3   4      148.36      166.81      4.33 o 
   6   3   4       63.58       72.86      3.24 o 
   7   3   4       51.29       52.29      3.04 o 
   8   3   4      168.18      164.63      6.10 o 
   9   3   4      105.14      113.75      5.69 o 
  10   3   4      141.39      154.87      7.00 o 
  11   3   4      641.03      677.14     13.64 o 
  12   3   4      192.46      195.47     10.21 o 
  13   3   4       27.70       23.79      5.51 o 
  14   3   4        1.93        3.39      4.38 o 
  15   3   4       15.70       21.46      6.36 o 
  16   3   4        0.56        1.78      7.06 o 
 -17   4   4        0.65        4.21      3.75 o 
 -16   4   4       32.04       31.89      4.85 o 
 -15   4   4       28.37       36.84      4.71 o 
 -14   4   4       12.37        7.21      3.64 o 
 -13   4   4      113.70      128.64      6.44 o 
 -12   4   4        6.36        7.93      2.89 o 
 -11   4   4      250.33      263.90      7.22 o 
 -10   4   4      483.86      478.89     12.26 o 
  -9   4   4       42.20       33.03      2.72 o 
  -8   4   4      112.59      124.76      4.37 o 
  -7   4   4      234.73      254.12      5.92 o 
  -6   4   4      721.38      722.90      7.60 o 
  -5   4   4      157.78      179.27      4.21 o 
  -4   4   4     4620.95     4729.42     26.52 o 
  -3   4   4     1437.19     1514.42     11.16 o 
  -2   4   4       14.41       13.95      1.36 o 
  -1   4   4       49.90       55.43      2.41 o 
   0   4   4       60.97       62.07      2.59 o 
   1   4   4       64.68       51.05      2.48 o 
   2   4   4     2900.70     3000.35     21.53 o 
   3   4   4     9018.64     9296.24     48.41 o 
   4   4   4      879.48      876.70      9.05 o 
   5   4   4      173.59      174.34      4.15 o 
   6   4   4        0.09       -0.12      1.23 o 
   7   4   4       14.98       24.72      3.24 o 
   8   4   4      405.15      388.69      9.29 o 
   9   4   4      386.06      436.26     10.50 o 
  10   4   4        3.86        0.24      2.94 o 
  11   4   4      225.13      245.51      8.68 o 
  12   4   4       35.61       30.97      5.66 o 
  13   4   4       15.35       13.70      4.95 o 
  14   4   4        0.35       -5.83      3.89 o 
  15   4   4        2.84       10.66      5.27 o 
  16   4   4       16.40       22.94      6.45 o 
 -17   5   4       53.84       71.94      8.27 o 
 -16   5   4        0.50       -0.57      4.26 o 
 -15   5   4       42.90       52.02      5.34 o 
 -14   5   4       27.84       28.72      4.70 o 
 -13   5   4       48.86       34.19      5.30 o 
 -12   5   4      183.67      208.18      6.81 o 
 -11   5   4      253.10      222.98      6.66 o 
 -10   5   4       72.18       69.27      5.01 o 
  -9   5   4      408.24      387.12     11.62 o 
  -8   5   4       32.43       35.34      2.75 o 
  -7   5   4       28.39       27.22      2.34 o 
  -6   5   4       92.35       86.68      2.95 o 
  -5   5   4      791.09      844.04     11.38 o 
  -4   5   4       48.91       46.10      2.51 o 
  -3   5   4        0.81        2.64      1.03 o 
  -2   5   4        4.81        3.23      1.11 o 
  -1   5   4      280.21      250.13      5.17 o 
   0   5   4      111.13      101.27      3.53 o 
   1   5   4       60.13       63.88      2.44 o 
   2   5   4      467.91      468.67      5.89 o 
   3   5   4      254.75      256.85      4.65 o 
   4   5   4      109.88      111.01      3.44 o 
   5   5   4       23.81       24.59      2.11 o 
   6   5   4       17.85       22.89      2.17 o 
   7   5   4      113.38      107.14      4.60 o 
   8   5   4       36.50       47.35      3.67 o 
   9   5   4       22.65       33.79      3.55 o 
  10   5   4       84.52       96.08      5.19 o 
  11   5   4       88.39       91.32      5.29 o 
  12   5   4       34.27       35.94      4.18 o 
  13   5   4        0.21        4.96      4.42 o 
  14   5   4        1.09        4.74      8.33 o 
  15   5   4       17.87       30.00     10.88 o 
 -16   6   4        9.65       17.24      8.08 o 
 -15   6   4        0.81       -2.35      5.79 o 
 -14   6   4        0.03        8.84      6.74 o 
 -13   6   4      129.34      130.68     13.30 o 
 -12   6   4       46.21       61.93      7.07 o 
 -11   6   4       40.94       34.41      5.63 o 
 -10   6   4      146.52      145.74     12.92 o 
  -9   6   4      220.35      223.10     10.53 o 
  -8   6   4      323.94      334.23     11.85 o 
  -7   6   4        0.64       -2.96      4.39 o 
  -6   6   4       15.03       15.02      2.77 o 
  -5   6   4        1.10        0.84      1.92 o 
  -4   6   4      150.32      142.14      5.51 o 
  -3   6   4       58.49       71.60      4.39 o 
  -2   6   4      490.27      517.80      8.19 o 
  -1   6   4        7.16        3.76      1.53 o 
   0   6   4      622.52      607.64      8.98 o 
   1   6   4      256.71      237.53      5.76 o 
   2   6   4      383.95      336.34      8.78 o 
   3   6   4      114.43      104.50      4.98 o 
   4   6   4       11.68        9.31      2.56 o 
   5   6   4       78.83       98.70      5.26 o 
   6   6   4       57.85       50.88      4.29 o 
   7   6   4       40.67       54.04      5.91 o 
   8   6   4      492.44      468.18     14.18 o 
   9   6   4        1.98       -1.41      3.63 o 
  10   6   4        0.01       -0.92      3.54 o 
  11   6   4       62.83       64.60      7.21 o 
  12   6   4       16.62       11.57      4.73 o 
  13   6   4       10.29       26.08      8.27 o 
  14   6   4       20.47       22.46      8.78 o 
 -15   7   4        2.18        2.93      7.44 o 
 -14   7   4        5.33       12.22      7.32 o 
 -13   7   4        2.31       -2.22      4.19 o 
 -12   7   4       45.23       50.10      6.97 o 
 -11   7   4        1.11       -2.13      3.75 o 
 -10   7   4      225.70      216.64     12.85 o 
  -9   7   4      367.09      336.01     12.97 o 
  -8   7   4       76.99       68.51      6.92 o 
  -7   7   4        4.97        0.83      3.36 o 
  -6   7   4      262.93      256.01     10.58 o 
  -5   7   4       24.73       27.86      3.66 o 
  -4   7   4       29.98       36.90      3.82 o 
  -3   7   4       34.09       32.86      2.98 o 
  -2   7   4        0.09       -1.31      1.71 o 
  -1   7   4       23.22       20.58      2.62 o 
   0   7   4      105.74      101.01      4.77 o 
   1   7   4      112.58      105.18      6.16 o 
   2   7   4      208.35      208.07      7.12 o 
   3   7   4      334.79      311.39      8.81 o 
   4   7   4      107.87       98.46      9.49 o 
   5   7   4        0.52       -5.31      3.54 o 
   6   7   4      137.42      128.10     15.56 o 
   7   7   4        5.82        0.39      3.97 o 
   8   7   4      134.33      127.24     16.57 o 
   9   7   4       10.17        7.23      4.28 o 
  10   7   4        2.36        4.98      7.00 o 
  11   7   4       31.75       29.39     10.15 o 
  12   7   4       13.50       11.57      6.17 o 
  13   7   4       32.83       45.81     10.31 o 
 -13   8   4       13.47        9.46      5.73 o 
 -12   8   4        3.97       -0.73      4.58 o 
 -11   8   4        2.21       10.16      5.05 o 
 -10   8   4        5.10        2.77      5.66 o 
  -9   8   4      197.16      175.40     12.57 o 
  -8   8   4        4.69        7.00      4.35 o 
  -7   8   4       92.87       84.40      7.41 o 
  -6   8   4       33.03       29.87      7.03 o 
  -5   8   4      116.19       97.20     10.87 o 
  -4   8   4      565.66      545.74     12.36 o 
  -3   8   4       14.63       15.72      2.98 o 
  -2   8   4      140.83      133.15      5.59 o 
  -1   8   4      484.36      477.48     12.59 o 
   0   8   4      272.31      278.31      9.74 o 
   1   8   4       57.71       54.02      6.19 o 
   2   8   4       25.35       22.37      7.06 o 
   3   8   4        1.60       -0.74      3.04 o 
   4   8   4        7.14        8.52      3.24 o 
   5   8   4       25.45       16.76      3.69 o 
   6   8   4       80.62       58.56      6.68 o 
   7   8   4        7.80        4.46      4.13 o 
   8   8   4       82.11       79.62      7.67 o 
   9   8   4        0.02        3.32      4.26 o 
  10   8   4       10.26        0.98      4.23 o 
  11   8   4        2.81       -3.07      3.88 o 
  12   8   4       19.14       45.44      7.48 o 
 -12   9   4        0.89       -5.65      5.41 o 
 -11   9   4        1.47        1.01      4.37 o 
 -10   9   4       32.21       30.97      6.53 o 
  -9   9   4       19.00       21.28      5.53 o 
  -8   9   4       35.81       28.72      5.98 o 
  -7   9   4        5.56        2.23      4.04 o 
  -6   9   4       11.14        6.52     10.37 o 
  -5   9   4        2.82        7.96      4.06 o 
  -4   9   4       53.56       52.67      5.33 o 
  -3   9   4       80.20       86.07      5.13 o 
  -2   9   4       30.58       37.50      5.40 o 
  -1   9   4        2.10        1.96      2.71 o 
   0   9   4       15.26       18.78      3.44 o 
   1   9   4       95.03      104.15      5.34 o 
   2   9   4        1.91       -2.19      2.98 o 
   3   9   4        7.35        8.46      4.42 o 
   4   9   4       74.67       79.50      6.05 o 
   5   9   4        5.02       10.16      4.10 o 
   6   9   4       39.74       31.53      5.79 o 
   7   9   4       27.14       20.07      5.29 o 
   8   9   4        1.27        7.35      4.53 o 
   9   9   4        0.01       -0.28      8.46 o 
  10   9   4        0.06       -3.78      4.62 o 
  -9  10   4        0.25       -5.66      5.15 o 
  -8  10   4        5.17       11.74      5.20 o 
  -7  10   4        0.11       -1.98      4.00 o 
  -6  10   4       12.09       23.47      5.90 o 
  -5  10   4       24.09       22.17      6.90 o 
  -4  10   4       22.01       19.45      5.47 o 
  -3  10   4        0.84       -1.45      3.12 o 
  -2  10   4       47.39       61.08      4.93 o 
  -1  10   4        7.13        4.43      3.26 o 
   0  10   4       40.71       49.76      4.66 o 
   1  10   4        6.98       14.12      3.48 o 
   2  10   4       11.45       20.06      4.72 o 
   3  10   4        7.11       10.82      3.84 o 
   4  10   4       40.25       38.92      6.15 o 
   5  10   4        1.02        5.47      4.47 o 
   6  10   4        0.05       -5.35      3.96 o 
   7  10   4        4.07        2.70      6.71 o 
   8  10   4        4.80        8.33      6.43 o 
  -5  11   4        2.53        2.54      6.30 o 
  -4  11   4        1.25        5.79      6.11 o 
  -3  11   4       80.15       96.40      7.42 o 
  -2  11   4       15.18       16.56      4.09 o 
  -1  11   4       13.47       14.12      3.94 o 
   0  11   4        5.33        7.03      3.55 o 
   1  11   4       34.21       43.62      6.46 o 
   2  11   4        5.43        2.77      3.94 o 
   3  11   4        0.39        1.27      5.41 o 
   4  11   4        0.19        0.51      5.85 o 
 -19   1   5       11.30       24.23      6.11 o 
 -18   1   5       32.75       26.40      6.11 o 
 -17   1   5       11.01       21.10      5.87 o 
 -16   1   5        3.31        8.56      4.72 o 
 -15   1   5        0.06       -4.35      4.02 o 
 -14   1   5      158.96      151.93      8.73 o 
 -13   1   5      370.75      351.62     21.12 o 
 -12   1   5       29.82       29.11      4.41 o 
 -11   1   5      171.20      159.86      7.33 o 
 -10   1   5       63.76       74.64      3.65 o 
  -9   1   5        5.39        5.62      1.69 o 
  -8   1   5      793.70      845.05     11.06 o 
  -7   1   5      283.33      244.91      6.01 o 
  -6   1   5       96.39       82.79      2.69 o 
  -5   1   5       27.68       29.67      1.41 o 
  -4   1   5    10905.33    10788.22     52.46 o 
  -3   1   5     4989.74     4595.63     23.99 o 
  -2   1   5     1811.81     1911.25     11.52 o 
  -1   1   5    14623.86    14191.48     91.04 o 
   0   1   5      121.12      125.52      6.71 o 
   1   1   5    12064.00    12201.20     95.40 o 
   2   1   5       60.57       72.66      3.37 o 
   3   1   5      132.30      139.55      4.44 o 
   4   1   5      253.40      266.21      5.46 o 
   5   1   5      168.18      158.99      4.04 o 
   6   1   5      170.38      180.45      4.57 o 
   7   1   5        2.95        3.53      1.55 o 
   8   1   5       92.93       90.50      3.58 o 
   9   1   5       96.20      103.45      7.86 o 
  10   1   5      640.24      672.66     12.49 o 
  11   1   5        0.03        7.63      4.33 o 
  12   1   5      109.57      130.31     11.26 o 
  13   1   5      665.61      696.99     22.78 o 
  14   1   5      257.20      243.11     12.80 o 
  15   1   5        3.03        1.02      4.99 o 
  16   1   5       16.46       17.99      6.38 o 
  17   1   5       16.69       16.57      7.95 o 
 -18   2   5       13.12       23.24      6.16 o 
 -17   2   5      125.89      133.17      9.31 o 
 -16   2   5       41.39       36.96      5.93 o 
 -15   2   5      278.91      266.76     12.79 o 
 -14   2   5      126.42       98.94     10.66 o 
 -13   2   5      308.36      248.19     20.68 o 
 -12   2   5        0.09       -4.21      2.80 o 
 -11   2   5     1444.73     1409.02     22.04 o 
 -10   2   5      275.04      270.81      6.79 o 
  -9   2   5      883.63      864.77     11.89 o 
  -8   2   5      402.65      460.00      8.00 o 
  -7   2   5      503.42      520.08      8.24 o 
  -6   2   5       42.68       34.81      1.54 o 
  -5   2   5     2731.67     2634.81     15.97 o 
  -4   2   5     2325.11     2241.03     13.84 o 
  -3   2   5    10679.14    10321.69     50.42 o 
  -2   2   5      256.89      235.38      3.18 o 
  -1   2   5       96.49       70.37      1.79 o 
   0   2   5      455.21      412.04      5.12 o 
   1   2   5     7925.54     8009.80     66.22 o 
   2   2   5     4324.77     4356.20     56.69 o 
   3   2   5       14.41       15.21      2.48 o 
   4   2   5     1999.96     2162.98     17.29 o 
   5   2   5      300.15      398.27     10.33 o 
   6   2   5      735.71      785.69      9.74 o 
   7   2   5      341.89      355.34      6.55 o 
   8   2   5       47.81       36.12      2.64 o 
   9   2   5      106.87      120.82      5.59 o 
  10   2   5      465.17      489.18     10.89 o 
  11   2   5       86.69       85.71      7.47 o 
  12   2   5        0.04       -5.40      3.60 o 
  13   2   5      381.07      418.62     15.31 o 
  14   2   5        9.22       13.73      5.65 o 
  15   2   5        0.52       -4.69      4.39 o 
  16   2   5        9.59        7.84      5.39 o 
 -18   3   5        6.49       13.66      5.42 o 
 -17   3   5       27.43       26.81      5.84 o 
 -16   3   5        0.17       -0.70      3.56 o 
 -15   3   5       18.80        7.73      4.25 o 
 -14   3   5       16.15       12.93      4.13 o 
 -13   3   5      248.16      216.06      9.89 o 
 -12   3   5      135.37      134.42     12.41 o 
 -11   3   5       16.53       15.59      2.90 o 
 -10   3   5        1.87        1.16      1.69 o 
  -9   3   5       23.12       19.07      2.25 o 
  -8   3   5        5.29        4.28      1.70 o 
  -7   3   5     3704.60     3896.88     29.54 o 
  -6   3   5      243.37      290.00      4.41 o 
  -5   3   5      349.75      372.21      4.84 o 
  -4   3   5     7521.32     7399.97     38.10 o 
  -3   3   5      816.38      730.51      7.64 o 
  -2   3   5      311.76      290.74      3.61 o 
  -1   3   5      199.29      217.24      4.88 o 
   0   3   5        1.77        0.91      1.49 o 
   1   3   5      197.47      175.08      4.42 o 
   2   3   5       37.23       46.14      2.79 o 
   3   3   5      165.19      174.39      5.00 o 
   4   3   5      383.75      425.48      6.82 o 
   5   3   5     1002.81     1073.36     11.73 o 
   6   3   5      151.35      143.40      4.30 o 
   7   3   5       42.21       53.88      3.01 o 
   8   3   5      607.66      582.85     11.28 o 
   9   3   5       21.41       28.04      3.66 o 
  10   3   5      508.26      519.90     11.60 o 
  11   3   5      256.56      277.14      9.12 o 
  12   3   5      133.89      129.14     13.61 o 
  13   3   5       17.91       22.46      5.60 o 
  14   3   5       15.96       24.43      5.96 o 
  15   3   5        2.23       -6.42      4.28 o 
  16   3   5       28.21       39.73      7.60 o 
 -18   4   5       65.09      112.02      9.54 o 
 -17   4   5       31.87       37.60      5.39 o 
 -16   4   5       96.38       99.73      7.40 o 
 -15   4   5       56.81       54.73      6.35 o 
 -14   4   5       14.46       18.04      3.61 o 
 -13   4   5       52.59       51.51      6.23 o 
 -12   4   5       34.48       36.24      4.02 o 
 -11   4   5      250.39      193.72      6.27 o 
 -10   4   5      243.75      235.63      6.41 o 
  -9   4   5       11.75        6.99      1.88 o 
  -8   4   5        8.38        7.48      1.81 o 
  -7   4   5        9.57        7.84      1.84 o 
  -6   4   5     1421.64     1431.21     11.59 o 
  -5   4   5     3611.49     3773.55     26.12 o 
  -4   4   5     1046.74     1107.09      9.27 o 
  -3   4   5      743.63      780.15      7.18 o 
  -2   4   5        1.15        1.02      0.66 o 
  -1   4   5      942.13      894.13      9.31 o 
   0   4   5       11.99       12.60      1.53 o 
   1   4   5      745.18      829.82      9.38 o 
   2   4   5     1133.79     1123.41     11.37 o 
   3   4   5     1111.50     1022.37      9.81 o 
   4   4   5      275.28      269.15      5.03 o 
   5   4   5       82.88       87.38      3.81 o 
   6   4   5      155.48      179.22      5.05 o 
   7   4   5        3.02        3.68      1.74 o 
   8   4   5       45.75       43.36      4.02 o 
   9   4   5      548.08      582.95     15.16 o 
  10   4   5      127.61      126.45      8.48 o 
  11   4   5        7.04        6.74      3.34 o 
  12   4   5        3.91        6.44      4.59 o 
  13   4   5       16.18       11.97      4.89 o 
  14   4   5       29.70       33.61      6.50 o 
  15   4   5        0.49        0.84      9.51 o 
  16   4   5        1.64       -4.33      4.90 o 
 -17   5   5        2.19       -0.11      4.42 o 
 -16   5   5       31.71       49.70      5.53 o 
 -15   5   5        8.99        9.37      3.71 o 
 -14   5   5        0.07       -3.66      3.49 o 
 -13   5   5       11.13       23.93      4.03 o 
 -12   5   5      154.28      153.84      6.03 o 
 -11   5   5       21.64       21.88      3.13 o 
 -10   5   5       30.23       24.66      3.01 o 
  -9   5   5      605.17      564.69     11.04 o 
  -8   5   5       24.16       20.85      2.35 o 
  -7   5   5       78.29       65.40      3.33 o 
  -6   5   5       68.10       74.46      2.85 o 
  -5   5   5      397.36      421.45      5.67 o 
  -4   5   5      460.69      473.56      5.78 o 
  -3   5   5       38.53       35.94      2.28 o 
  -2   5   5        3.67        1.37      1.13 o 
  -1   5   5       26.33       21.13      1.96 o 
   0   5   5     1168.35     1169.26     12.20 o 
   1   5   5       74.99       75.32      2.71 o 
   2   5   5      469.41      503.41     10.76 o 
   3   5   5        0.11        0.01      1.35 o 
   4   5   5       67.58       70.92      3.00 o 
   5   5   5        0.20        0.18      1.42 o 
   6   5   5       47.16       43.42      2.77 o 
   7   5   5        0.88        4.29      2.14 o 
   8   5   5      619.84      561.13     11.61 o 
   9   5   5        1.77        2.02      2.46 o 
  10   5   5       31.75       17.68      3.82 o 
  11   5   5       24.57       15.73      3.84 o 
  12   5   5       33.11       33.59      4.86 o 
  13   5   5       31.66       32.52      6.19 o 
  14   5   5        9.09       10.54      5.03 o 
  15   5   5       14.70       24.68      6.28 o 
 -16   6   5       20.32       39.89     10.24 o 
 -15   6   5        0.41        3.24      6.04 o 
 -14   6   5       64.60       73.67     11.01 o 
 -13   6   5      271.35      276.31     17.11 o 
 -12   6   5      136.56      150.55      9.59 o 
 -11   6   5      189.34      164.44      9.36 o 
 -10   6   5      334.63      354.53     20.71 o 
  -9   6   5      870.42      919.15     20.09 o 
  -8   6   5      452.83      482.80     13.98 o 
  -7   6   5        7.28        2.39      3.37 o 
  -6   6   5      342.55      359.77      8.67 o 
  -5   6   5      544.05      546.67     10.58 o 
  -4   6   5        1.23        1.13      1.81 o 
  -3   6   5       60.02       52.68      4.09 o 
  -2   6   5       39.73       35.79      2.64 o 
  -1   6   5       40.89       43.88      2.85 o 
   0   6   5       94.73       88.50      4.22 o 
   1   6   5      580.50      601.86      9.23 o 
   2   6   5      435.18      435.09     11.97 o 
   3   6   5      547.01      534.66     10.61 o 
   4   6   5      149.17      144.20      5.99 o 
   5   6   5      295.76      325.79      8.82 o 
   6   6   5      272.72      267.69      8.30 o 
   7   6   5      279.65      317.60     15.14 o 
   8   6   5       24.56       24.11      4.95 o 
   9   6   5       16.74       13.41      4.36 o 
  10   6   5       30.83       20.70      7.19 o 
  11   6   5       84.61       82.35      7.78 o 
  12   6   5        0.20       -0.48      3.99 o 
  13   6   5       71.85       90.41     11.90 o 
  14   6   5        8.82       17.94      8.40 o 
 -15   7   5       21.33       33.85      9.80 o 
 -14   7   5        3.81       -1.72      6.49 o 
 -13   7   5        6.29        5.94      4.92 o 
 -12   7   5       29.47       21.78      7.73 o 
 -11   7   5       44.00       32.76      6.46 o 
 -10   7   5      172.70      185.96     10.06 o 
  -9   7   5      153.44      141.07     12.09 o 
  -8   7   5       82.64       76.76      6.95 o 
  -7   7   5      361.68      364.96     12.65 o 
  -6   7   5      242.79      223.47     10.62 o 
  -5   7   5        6.87        2.13      2.49 o 
  -4   7   5       77.41       70.45      4.81 o 
  -3   7   5       36.12       31.32      2.94 o 
  -2   7   5       90.43       76.69      3.92 o 
  -1   7   5      171.01      183.23      5.56 o 
   0   7   5        5.18        6.80      2.20 o 
   1   7   5       58.91       57.36      3.67 o 
   2   7   5       59.43       59.00      4.66 o 
   3   7   5        1.79        3.29      2.70 o 
   4   7   5       56.19       57.30      4.73 o 
   5   7   5        1.11       -0.51      2.66 o 
   6   7   5       28.55       26.89      4.98 o 
   7   7   5      414.76      445.41     14.25 o 
   8   7   5      132.73      129.66      8.65 o 
   9   7   5       62.65       79.17      7.64 o 
  10   7   5        1.17        4.05      4.93 o 
  11   7   5       46.53       55.15     11.90 o 
  12   7   5       70.31       80.12     25.64 o 
  13   7   5        8.51       13.42      7.70 o 
 -13   8   5       16.10        8.98      5.62 o 
 -12   8   5        3.15       -0.19      4.14 o 
 -11   8   5        0.03       -2.28      3.94 o 
 -10   8   5        5.26        2.19      4.14 o 
  -9   8   5        6.72       23.00      5.38 o 
  -8   8   5       68.23       68.49      7.10 o 
  -7   8   5       79.13       89.71     19.88 o 
  -6   8   5        5.12        2.17      3.75 o 
  -5   8   5       93.21       99.74      5.89 o 
  -4   8   5       63.40       77.12      8.98 o 
  -3   8   5        7.72        6.71      2.71 o 
  -2   8   5     1275.62     1304.62     17.52 o 
  -1   8   5       86.28      101.06      7.64 o 
   0   8   5       76.33       67.16      4.27 o 
   1   8   5      157.91      154.28      5.84 o 
   2   8   5        6.58       -1.72      2.65 o 
   3   8   5        3.17        3.70      2.76 o 
   4   8   5       37.00       45.08      4.68 o 
   5   8   5      256.74      251.49     16.02 o 
   6   8   5      102.31       92.03     12.98 o 
   7   8   5       15.49       11.05      4.65 o 
   8   8   5        9.96        7.22      7.03 o 
   9   8   5       25.79       25.12      5.68 o 
  10   8   5        3.75        4.64      4.89 o 
  11   8   5        0.02        3.58      4.65 o 
 -12   9   5        0.58        0.22      4.18 o 
 -11   9   5       27.07       21.98     14.92 o 
 -10   9   5       15.18       20.63      5.69 o 
  -9   9   5       28.01       26.48      5.66 o 
  -8   9   5        6.78       10.30      4.99 o 
  -7   9   5       48.17       39.80      6.24 o 
  -6   9   5        0.84        2.37      4.28 o 
  -5   9   5        4.43        6.95      4.09 o 
  -4   9   5       18.48       17.87      3.92 o 
  -3   9   5      316.93      307.59     12.93 o 
  -2   9   5       53.22       48.96      4.48 o 
  -1   9   5      287.79      292.65      8.21 o 
   0   9   5        6.91        7.26      2.93 o 
   1   9   5      150.99      162.06      6.68 o 
   2   9   5       59.11       68.19      5.51 o 
   3   9   5        4.22        2.30      3.09 o 
   4   9   5        1.53        3.26      3.17 o 
   5   9   5      107.08      100.40      7.93 o 
   6   9   5       13.21       10.03      4.74 o 
   7   9   5        5.10        6.40      4.51 o 
   8   9   5       29.39       26.01      7.38 o 
   9   9   5       38.63       37.76      6.97 o 
  10   9   5       47.81       52.74     10.75 o 
  -9  10   5       15.59       34.42      8.59 o 
  -8  10   5        0.20       -1.29      3.69 o 
  -7  10   5        0.43        0.08      3.80 o 
  -6  10   5       16.46       16.98      5.22 o 
  -5  10   5        1.50        6.74      4.25 o 
  -4  10   5      162.84      147.95      9.81 o 
  -3  10   5      127.87      125.44      9.71 o 
  -2  10   5        6.64        5.07      3.18 o 
  -1  10   5       63.02       70.01      5.14 o 
   0  10   5      113.94      118.71      6.14 o 
   1  10   5        4.78        2.63      3.23 o 
   2  10   5        7.39        6.53      3.74 o 
   3  10   5       48.51       55.69      5.81 o 
   4  10   5       41.70       43.40      6.22 o 
   5  10   5        0.00       -2.22      4.17 o 
   6  10   5        0.56        5.61      4.84 o 
   7  10   5       56.64       64.19      9.73 o 
  -5  11   5        6.07       -1.40      6.04 o 
  -4  11   5        3.15        5.60      6.23 o 
  -3  11   5       45.33       59.33      6.91 o 
  -2  11   5       77.34       68.54     11.28 o 
  -1  11   5        0.76       -0.37      3.93 o 
   0  11   5        8.03        7.45      3.64 o 
   1  11   5       24.22       27.64      5.06 o 
   2  11   5        7.40        3.46      4.13 o 
   3  11   5       11.33       16.67      6.68 o 
 -19   0   6       34.00       38.05     10.69 o 
 -18   0   6      262.78      305.25     19.60 o 
 -17   0   6      338.00      347.05     19.47 o 
 -16   0   6      107.38       78.32     10.50 o 
 -15   0   6      357.69      306.97     17.24 o 
 -14   0   6      383.25      292.08     16.16 o 
 -13   0   6       15.78        8.72      5.54 o 
 -12   0   6      293.05      252.70     13.30 o 
 -11   0   6      187.41      166.43     10.69 o 
 -10   0   6       22.15       27.10      5.09 o 
  -9   0   6     2455.49     2587.55     26.06 o 
  -8   0   6     8965.53     9625.05     77.78 o 
  -7   0   6     3146.68     3486.74     32.17 o 
  -6   0   6      370.91      549.23      8.68 o 
  -5   0   6     8338.91     8161.56     65.39 o 
  -4   0   6       35.51       80.62      3.03 o 
  -3   0   6     4260.69     3997.17     45.68 o 
  -2   0   6    38571.30    36599.89    281.51 o 
  -1   0   6    32630.51    31327.74    266.26 o 
   0   0   6    20037.56    19441.72    208.87 o 
   1   0   6      201.52      198.56      7.19 o 
   2   0   6        1.54        0.89      1.78 o 
   3   0   6     1001.29      908.51     17.88 o 
   4   0   6     1780.83     1848.51     29.39 o 
   5   0   6       37.10       28.29      3.24 o 
   6   0   6      888.90      848.42     15.52 o 
   7   0   6       23.44       19.58      3.01 o 
   8   0   6      299.17      309.60      9.00 o 
   9   0   6       53.48       49.21      4.40 o 
  10   0   6      587.03      599.88     23.35 o 
  11   0   6     1355.07     1468.18     38.87 o 
  12   0   6       96.18      103.70     12.15 o 
  13   0   6     2900.92     3049.49     64.00 o 
  14   0   6      214.95      256.90     19.02 o 
  15   0   6        6.30        6.36      8.46 o 
  16   0   6       16.42       21.44      8.91 o 
 -19   1   6        6.79        1.18      4.77 o 
 -18   1   6       15.74        7.65      6.71 o 
 -17   1   6       55.84       51.85      7.51 o 
 -16   1   6        9.77        0.43      3.87 o 
 -15   1   6      112.29       89.60      7.40 o 
 -14   1   6      172.07      157.21      9.11 o 
 -13   1   6      321.79      287.58     10.62 o 
 -12   1   6      212.64      190.37      8.66 o 
 -11   1   6       68.29       59.33      4.95 o 
 -10   1   6        0.92       -1.04      1.63 o 
  -9   1   6      159.09      141.40      4.48 o 
  -8   1   6      251.37      218.07      5.32 o 
  -7   1   6     5039.58     4767.47     40.14 o 
  -6   1   6     3466.64     3338.40     21.73 o 
  -5   1   6      190.22      241.23      4.16 o 
  -4   1   6      273.84      253.72      7.77 o 
  -3   1   6      123.87      185.00      2.89 o 
  -2   1   6     1634.14     1662.32     10.65 o 
  -1   1   6    12531.48    12167.25     69.12 o 
   0   1   6    67545.51    62576.93   1025.64 o 
   1   1   6    10063.04     9982.42    208.23 o 
   2   1   6      241.02      308.88      6.95 o 
   3   1   6     2759.55     2747.33     27.64 o 
   4   1   6     1967.88     1941.84     24.69 o 
   5   1   6     1073.90     1085.66     12.22 o 
   6   1   6      691.20      810.33      9.99 o 
   7   1   6       98.02       70.25      4.72 o 
   8   1   6       26.00       26.15      2.46 o 
   9   1   6      310.07      291.53      6.50 o 
  10   1   6      129.17      139.82      6.35 o 
  11   1   6      677.96      751.90     19.28 o 
  12   1   6      358.40      394.60     14.98 o 
  13   1   6        1.98        6.97      9.10 o 
  14   1   6       10.58        9.64      5.63 o 
  15   1   6       25.26       14.03      6.23 o 
  16   1   6        1.86       -4.48      4.79 o 
 -18   2   6       29.91       31.80      6.90 o 
 -17   2   6        0.19        1.25      5.31 o 
 -16   2   6        0.47       -0.47      4.36 o 
 -15   2   6        1.02       -1.17      3.59 o 
 -14   2   6      105.94       81.77      6.81 o 
 -13   2   6       40.14       43.49      5.38 o 
 -12   2   6      459.11      421.29     12.28 o 
 -11   2   6      484.81      441.49     11.81 o 
 -10   2   6      209.09      198.98      5.95 o 
  -9   2   6      648.25      664.65     11.37 o 
  -8   2   6        3.10       -1.91      1.27 o 
  -7   2   6     1926.44     2061.88     18.82 o 
  -6   2   6     1967.02     2056.25     13.64 o 
  -5   2   6      785.29      773.21      6.92 o 
  -4   2   6      172.07      224.15      3.43 o 
  -3   2   6     4720.64     4745.37     25.51 o 
  -2   2   6       26.69       23.11      2.28 o 
  -1   2   6      528.38      571.46      5.54 o 
   0   2   6     1241.97     1294.36     10.35 o 
   1   2   6       57.36       27.55      2.72 o 
   2   2   6     2264.48     2297.17     47.59 o 
   3   2   6     1872.24     1974.72     22.88 o 
   4   2   6       43.12       35.44      3.06 o 
   5   2   6     1043.33     1008.03     11.25 o 
   6   2   6     1729.19     1785.96     16.46 o 
   7   2   6        6.61        7.23      1.76 o 
   8   2   6      132.17      126.46      4.40 o 
   9   2   6       53.74       50.51      4.13 o 
  10   2   6       89.48      103.24      5.75 o 
  11   2   6      263.68      273.21     12.03 o 
  12   2   6       15.16       35.24      6.05 o 
  13   2   6        1.87        4.19      5.41 o 
  14   2   6      147.84      169.30     11.54 o 
  15   2   6        6.24       -3.92      4.64 o 
  16   2   6       12.14       25.12      7.15 o 
 -18   3   6        2.89        0.22      4.76 o 
 -17   3   6        3.07       -1.90      4.41 o 
 -16   3   6        0.45       -1.55      3.80 o 
 -15   3   6        0.03       -2.07      3.48 o 
 -14   3   6       74.26       48.65      6.39 o 
 -13   3   6      390.75      338.24     11.61 o 
 -12   3   6       83.11       69.48      5.84 o 
 -11   3   6       16.19       10.99      2.44 o 
 -10   3   6      298.15      290.78      6.50 o 
  -9   3   6       23.67       24.22      2.40 o 
  -8   3   6      334.58      322.13      6.10 o 
  -7   3   6       85.80      108.95      2.95 o 
  -6   3   6     4610.36     4864.50     29.92 o 
  -5   3   6     1708.58     1734.52     16.66 o 
  -4   3   6      129.13      125.13      3.88 o 
  -3   3   6      303.52      307.02      4.21 o 
  -2   3   6       14.77       25.17      1.22 o 
  -1   3   6      611.08      664.17      6.27 o 
   0   3   6      212.67      194.51      3.90 o 
   1   3   6     1788.06     1741.18     16.53 o 
   2   3   6     3595.59     3625.37     36.74 o 
   3   3   6      673.97      594.29     11.79 o 
   4   3   6     2747.80     3013.64     26.61 o 
   5   3   6       72.89       89.97      3.63 o 
   6   3   6      599.03      582.62      8.84 o 
   7   3   6       56.41       68.64      3.66 o 
   8   3   6       17.67       24.92      3.77 o 
   9   3   6        0.17        2.08      2.71 o 
  10   3   6      229.70      258.07      8.75 o 
  11   3   6       56.45       54.82      7.43 o 
  12   3   6       97.58      107.22      8.63 o 
  13   3   6       28.75       35.90      6.43 o 
  14   3   6        3.85        2.82      5.02 o 
  15   3   6       33.02       35.76      7.06 o 
  16   3   6        5.75        0.20      5.47 o 
 -18   4   6        7.21        8.66      4.40 o 
 -17   4   6       93.58      126.20     12.33 o 
 -16   4   6       26.12       27.99      4.71 o 
 -15   4   6       19.76       14.68      3.78 o 
 -14   4   6        0.81       -0.85      2.64 o 
 -13   4   6      189.69      219.39     12.41 o 
 -12   4   6       14.75       20.65      3.54 o 
 -11   4   6     1539.88     1545.25     25.19 o 
 -10   4   6      403.89      374.92      7.65 o 
  -9   4   6       55.30       50.39      3.10 o 
  -8   4   6      332.54      338.20      6.53 o 
  -7   4   6      404.10      450.37      6.09 o 
  -6   4   6     3029.73     2998.66     19.43 o 
  -5   4   6      987.57     1079.36      9.54 o 
  -4   4   6     2261.02     2446.19     20.37 o 
  -3   4   6      905.12      943.91      7.44 o 
  -2   4   6      516.96      614.75      8.01 o 
  -1   4   6      274.37      303.75      5.18 o 
   0   4   6     1228.24     1302.68     14.47 o 
   1   4   6      298.80      307.09      6.58 o 
   2   4   6      150.66      153.48      5.15 o 
   3   4   6     1595.52     1530.46     14.57 o 
   4   4   6       78.25       74.94      3.09 o 
   5   4   6       26.06       39.38      2.75 o 
   6   4   6      639.86      653.52      9.79 o 
   7   4   6        0.00       -2.02      1.55 o 
   8   4   6      164.86      169.18      8.58 o 
   9   4   6      381.99      366.62     10.08 o 
  10   4   6      329.32      322.02     13.97 o 
  11   4   6      100.89       98.78      6.29 o 
  12   4   6       62.55       82.85      7.86 o 
  13   4   6       25.09       28.28      6.01 o 
  14   4   6        0.44        2.99      4.48 o 
  15   4   6       50.09       63.62      9.19 o 
 -17   5   6        0.00       -2.35      4.25 o 
 -16   5   6        2.45        2.54      3.48 o 
 -15   5   6        7.53       17.26      3.89 o 
 -14   5   6       52.10       49.91      4.96 o 
 -13   5   6      482.43      444.55     12.44 o 
 -12   5   6       18.77       20.91      3.22 o 
 -11   5   6        9.87        8.58      2.61 o 
 -10   5   6       70.65       63.30      3.87 o 
  -9   5   6      620.89      578.03      9.31 o 
  -8   5   6      219.29      219.76      5.53 o 
  -7   5   6     1456.91     1414.38     14.01 o 
  -6   5   6       63.10       54.66      2.52 o 
  -5   5   6       18.15        9.50      1.40 o 
  -4   5   6      161.88      160.63      4.57 o 
  -3   5   6      310.54      342.96      4.37 o 
  -2   5   6     1257.41     1305.17     10.92 o 
  -1   5   6      502.32      538.88      7.77 o 
   0   5   6      537.68      599.30      8.38 o 
   1   5   6        8.07       10.41      1.85 o 
   2   5   6     3956.57     3995.34     28.36 o 
   3   5   6       14.32       14.99      1.76 o 
   4   5   6       10.90        8.83      1.68 o 
   5   5   6        0.76        0.63      1.43 o 
   6   5   6        3.50        6.54      1.84 o 
   7   5   6      144.92      153.91      5.70 o 
   8   5   6       17.37       20.10      3.16 o 
   9   5   6       56.90       38.73      3.86 o 
  10   5   6        6.88        3.28      3.26 o 
  11   5   6        3.24        4.91      3.46 o 
  12   5   6       23.41       30.95      4.82 o 
  13   5   6        1.70        0.93      4.38 o 
  14   5   6        0.08        1.44      4.72 o 
  15   5   6        4.05        2.32      5.43 o 
 -16   6   6        0.89        7.44      7.06 o 
 -15   6   6       73.17       48.80      9.99 o 
 -14   6   6        1.94       -0.76      5.22 o 
 -13   6   6      106.21      140.98     12.92 o 
 -12   6   6      101.12       94.64      8.04 o 
 -11   6   6      356.61      326.33     12.53 o 
 -10   6   6        0.53        0.52      3.92 o 
  -9   6   6     4179.80     4175.94     84.58 o 
  -8   6   6        0.41       -4.55      3.03 o 
  -7   6   6        6.27        4.18      3.38 o 
  -6   6   6      311.78      312.44      8.18 o 
  -5   6   6        0.51       -1.51      1.88 o 
  -4   6   6       29.31       31.51      3.54 o 
  -3   6   6      270.50      270.99      5.94 o 
  -2   6   6       38.70       37.22      2.70 o 
  -1   6   6      107.97      108.85      4.03 o 
   0   6   6       18.93       20.24      2.32 o 
   1   6   6        0.80       -0.62      2.14 o 
   2   6   6      655.84      658.77     18.93 o 
   3   6   6      508.82      470.37     11.05 o 
   4   6   6        3.77        1.33      2.38 o 
   5   6   6      792.77      757.39     13.53 o 
   6   6   6      302.75      317.39      9.11 o 
   7   6   6        2.26        3.91      3.74 o 
   8   6   6       18.31       18.29      4.66 o 
   9   6   6       17.53       16.12      4.54 o 
  10   6   6       21.58       13.03      5.85 o 
  11   6   6      179.11      185.22     17.43 o 
  12   6   6        8.70        8.46      4.88 o 
  13   6   6        3.49       18.39      7.63 o 
  14   6   6       25.28       34.86      9.54 o 
 -15   7   6       50.64       73.61     11.90 o 
 -14   7   6        4.76       11.13      7.06 o 
 -13   7   6        0.83        1.66      4.40 o 
 -12   7   6       52.67       57.53      7.17 o 
 -11   7   6       61.97       58.27      8.37 o 
 -10   7   6       68.74       64.93     15.36 o 
  -9   7   6        9.43        9.28      4.38 o 
  -8   7   6       61.39       64.44      6.65 o 
  -7   7   6        3.81        0.63      3.42 o 
  -6   7   6       18.57       15.01      4.30 o 
  -5   7   6       99.56      104.56      8.39 o 
  -4   7   6       77.37       84.60      5.10 o 
  -3   7   6        1.40       -1.98      1.71 o 
  -2   7   6       50.42       49.10      3.38 o 
  -1   7   6      566.20      548.79     10.95 o 
   0   7   6        1.85        0.73      2.87 o 
   1   7   6      335.02      326.98      7.43 o 
   2   7   6      727.28      699.69     12.97 o 
   3   7   6      252.61      225.28      7.70 o 
   4   7   6       23.07       21.43      3.85 o 
   5   7   6       17.43       24.61      4.07 o 
   6   7   6      144.17      161.57      8.77 o 
   7   7   6      355.74      323.74     12.24 o 
   8   7   6      171.12      208.45     10.67 o 
   9   7   6       77.84       62.36      6.99 o 
  10   7   6       70.07       65.33      7.52 o 
  11   7   6       78.07       81.88     11.32 o 
  12   7   6        0.02        1.48      4.34 o 
  13   7   6        9.08       17.56      8.53 o 
 -14   8   6        0.55        3.31      7.44 o 
 -13   8   6        0.02       -5.83      4.63 o 
 -12   8   6        2.15        3.98      4.51 o 
 -11   8   6        0.07        2.63      7.73 o 
 -10   8   6       23.16       17.13      5.43 o 
  -9   8   6       20.54       23.91      5.29 o 
  -8   8   6      355.21      353.35     13.40 o 
  -7   8   6      111.22      115.67      8.45 o 
  -6   8   6       22.85       17.44      4.93 o 
  -5   8   6      200.33      163.38      9.75 o 
  -4   8   6      444.43      438.03     11.32 o 
  -3   8   6      152.33      145.16      5.86 o 
  -2   8   6     2008.61     2037.07     20.92 o 
  -1   8   6      209.73      231.02      6.83 o 
   0   8   6       25.14       23.78      3.31 o 
   1   8   6        0.87        2.49      2.38 o 
   2   8   6        3.14        0.47      3.39 o 
   3   8   6       30.21       19.34      3.55 o 
   4   8   6        6.19        1.84      5.02 o 
   5   8   6       45.85       48.91      5.95 o 
   6   8   6        8.53        6.97      4.20 o 
   7   8   6       54.91       53.55      6.61 o 
   8   8   6        6.23        7.52      5.06 o 
   9   8   6       11.07        5.78      4.52 o 
  10   8   6       43.48       58.93     14.92 o 
  11   8   6        0.02       10.21      5.12 o 
 -12   9   6        4.59        4.61      7.98 o 
 -11   9   6        3.66        4.83      4.34 o 
 -10   9   6        3.82        0.48      4.33 o 
  -9   9   6        3.67        6.01      4.54 o 
  -8   9   6        9.26        8.96      4.74 o 
  -7   9   6       97.77       80.44      7.69 o 
  -6   9   6        3.90        3.60      4.09 o 
  -5   9   6        0.44       -2.62      3.88 o 
  -4   9   6        3.78        4.14      3.21 o 
  -3   9   6       86.70      104.62      5.50 o 
  -2   9   6      209.05      204.52      7.06 o 
  -1   9   6      512.78      540.28     10.82 o 
   0   9   6       39.65       32.05      3.73 o 
   1   9   6       86.86       91.08      6.08 o 
   2   9   6       19.57       16.91      3.93 o 
   3   9   6        8.90        9.65      5.60 o 
   4   9   6       42.74       46.37      5.56 o 
   5   9   6       32.91       20.52      5.24 o 
   6   9   6        6.42        6.03      4.34 o 
   7   9   6       10.59       15.29      9.03 o 
   8   9   6        7.24       11.15      4.91 o 
   9   9   6        0.03        9.83      5.14 o 
  -9  10   6        1.85       -5.03      4.71 o 
  -8  10   6        4.77       -1.51      4.23 o 
  -7  10   6        0.06       -4.11      3.80 o 
  -6  10   6        7.47        3.30      4.49 o 
  -5  10   6       18.42       27.39      5.80 o 
  -4  10   6       18.37       18.38      8.05 o 
  -3  10   6       95.23       94.79      7.01 o 
  -2  10   6       41.52       40.27      5.40 o 
  -1  10   6       29.46       26.37      4.02 o 
   0  10   6       24.54       28.86      4.14 o 
   1  10   6       40.69       31.21      6.32 o 
   2  10   6        0.00        3.80      3.59 o 
   3  10   6        3.77        5.77      4.10 o 
   4  10   6        0.72       -0.27      3.99 o 
   5  10   6        0.00        1.82      4.09 o 
   6  10   6        0.49        7.19      4.83 o 
   7  10   6       46.71       41.61      8.78 o 
  -5  11   6        0.01        7.25      7.06 o 
  -4  11   6        4.76        2.16      5.98 o 
  -3  11   6       16.81       15.79      6.03 o 
  -2  11   6        0.03        4.96      3.93 o 
  -1  11   6        0.35       -2.81      3.88 o 
   0  11   6       20.21       22.85      5.24 o 
   1  11   6        6.77        7.76      5.62 o 
   2  11   6        0.01       -4.77      6.49 o 
   3  11   6        8.65        4.26      5.85 o 
 -19   1   7        2.88        9.45      5.48 o 
 -18   1   7        3.17        1.99      4.70 o 
 -17   1   7        7.54        6.64      4.77 o 
 -16   1   7        0.74       -1.51      6.62 o 
 -15   1   7       31.12       11.30      4.56 o 
 -14   1   7        2.31       -2.58      3.42 o 
 -13   1   7      110.97       94.00      6.88 o 
 -12   1   7      270.60      242.40     13.17 o 
 -11   1   7        0.08       -2.67      2.59 o 
 -10   1   7      121.23      122.88      5.41 o 
  -9   1   7       34.67       32.87      2.61 o 
  -8   1   7      809.16      880.13      8.51 o 
  -7   1   7     2631.83     2687.87     18.81 o 
  -6   1   7        1.58        1.77      1.17 o 
  -5   1   7      653.82      743.77      6.64 o 
  -4   1   7     1130.94     1200.06      9.82 o 
  -3   1   7      134.35      151.72      2.67 o 
  -2   1   7       68.34       44.30      1.77 o 
  -1   1   7      532.73      594.16     16.38 o 
   0   1   7     8682.70     8775.23     71.96 o 
   1   1   7    14339.50    14013.69    110.10 o 
   2   1   7     1051.51      972.76     13.97 o 
   3   1   7      543.84      521.01      9.85 o 
   4   1   7       88.36      103.42      4.63 o 
   5   1   7      679.04      763.49     13.49 o 
   6   1   7      404.69      449.06      7.53 o 
   7   1   7        5.89       -1.11      1.74 o 
   8   1   7       80.74       79.56      3.74 o 
   9   1   7       18.07       17.99      2.48 o 
  10   1   7      264.27      282.55      8.61 o 
  11   1   7        0.49        8.55      4.52 o 
  12   1   7     1064.24     1155.63     25.55 o 
  13   1   7       11.16       27.12      6.63 o 
  14   1   7       18.14       20.47      6.50 o 
  15   1   7        1.52       -4.91      4.97 o 
  16   1   7        7.83        2.99      5.24 o 
 -19   2   7       21.07       18.34      6.17 o 
 -18   2   7        1.10        0.81      5.73 o 
 -17   2   7        6.00       -0.90      4.04 o 
 -16   2   7        2.96        3.52      4.52 o 
 -15   2   7        0.54        1.70      3.93 o 
 -14   2   7       36.16       22.89      4.84 o 
 -13   2   7      702.73      644.57     15.61 o 
 -12   2   7      576.92      526.92     13.69 o 
 -11   2   7      973.38      964.81     27.13 o 
 -10   2   7       17.15       15.03      2.47 o 
  -9   2   7      481.22      454.92      8.52 o 
  -8   2   7       40.19       46.83      4.40 o 
  -7   2   7       87.69       83.49      2.48 o 
  -6   2   7     1273.52     1252.56      9.85 o 
  -5   2   7     3279.31     3349.63     19.77 o 
  -4   2   7     3458.13     3642.68     24.25 o 
  -3   2   7     3053.43     3053.31     34.67 o 
  -2   2   7     3616.42     3743.18     21.25 o 
  -1   2   7        4.68        9.32      1.59 o 
   0   2   7     9948.87     9896.23     81.28 o 
   1   2   7      646.56      652.73     17.08 o 
   2   2   7       54.98       64.28      4.04 o 
   3   2   7      407.12      393.10     10.69 o 
   4   2   7     3407.40     3656.58     36.96 o 
   5   2   7       76.11       65.39      4.36 o 
   6   2   7       56.85       55.32      3.11 o 
   7   2   7       40.68       37.80      2.90 o 
   8   2   7        1.33        2.30      1.72 o 
   9   2   7       23.73       25.31      3.56 o 
  10   2   7        7.56        2.02      3.03 o 
  11   2   7        0.30        0.38      3.74 o 
  12   2   7       62.96       75.08      7.90 o 
  13   2   7       51.52       47.19      7.39 o 
  14   2   7        7.10        9.58      5.72 o 
  15   2   7       23.07       18.50      6.65 o 
  16   2   7        1.08        0.21     12.25 o 
 -18   3   7       22.16       29.21      6.25 o 
 -17   3   7        0.02        4.77      4.57 o 
 -16   3   7       41.70       45.52      6.21 o 
 -15   3   7       10.42       12.34      4.49 o 
 -14   3   7        1.67        6.97      3.24 o 
 -13   3   7      246.53      225.56      7.98 o 
 -12   3   7      318.29      329.58      8.95 o 
 -11   3   7       11.96       11.38      2.43 o 
 -10   3   7       79.29       70.09      3.59 o 
  -9   3   7      185.43      173.24      4.90 o 
  -8   3   7       83.19       87.44      3.51 o 
  -7   3   7       64.32       55.15      2.96 o 
  -6   3   7     6473.74     6423.29     34.78 o 
  -5   3   7       58.77       54.66      2.26 o 
  -4   3   7      244.49      261.25      5.05 o 
  -3   3   7      626.59      641.71      6.54 o 
  -2   3   7     2432.67     2524.48     14.17 o 
  -1   3   7     1641.75     1650.38     11.61 o 
   0   3   7       30.16       23.35      1.67 o 
   1   3   7      771.37      753.69     10.00 o 
   2   3   7     6755.78     7095.96     63.27 o 
   3   3   7     1899.77     2052.35     25.73 o 
   4   3   7       90.72      110.73      4.85 o 
   5   3   7      342.21      368.11      7.01 o 
   6   3   7      126.09      133.74      4.54 o 
   7   3   7       19.52       20.30      2.47 o 
   8   3   7      163.22      167.88      5.38 o 
   9   3   7       13.73       14.77      4.12 o 
  10   3   7       22.75       20.71      3.79 o 
  11   3   7       52.53       53.09      5.18 o 
  12   3   7        4.37        0.17      3.91 o 
  13   3   7       12.23       15.97      5.40 o 
  14   3   7       35.14       47.52     12.44 o 
  15   3   7       30.46       43.15      7.79 o 
 -18   4   7       10.97       21.40      5.02 o 
 -17   4   7        2.35        6.05      4.72 o 
 -16   4   7       20.53       21.02      4.35 o 
 -15   4   7        2.45       -0.07      2.86 o 
 -14   4   7        0.00        0.55      2.72 o 
 -13   4   7      267.92      260.83      8.52 o 
 -12   4   7        5.27        1.77      2.79 o 
 -11   4   7      146.29      137.87      6.22 o 
 -10   4   7       12.80       11.22      2.55 o 
  -9   4   7       38.98       38.69      2.82 o 
  -8   4   7        5.45       10.78      1.93 o 
  -7   4   7      659.16      652.39      7.52 o 
  -6   4   7      235.51      202.19      4.16 o 
  -5   4   7      970.02     1099.32     16.55 o 
  -4   4   7        2.64       -1.00      0.97 o 
  -3   4   7      267.35      352.00      4.30 o 
  -2   4   7       59.35       77.89      2.17 o 
  -1   4   7     1273.29     1305.68     12.02 o 
   0   4   7        8.22        8.85      1.50 o 
   1   4   7     5930.23     6099.03     44.58 o 
   2   4   7     3108.14     2948.93     26.14 o 
   3   4   7      232.61      229.64      6.42 o 
   4   4   7        3.63        2.16      1.34 o 
   5   4   7      547.64      548.19      8.85 o 
   6   4   7       76.89       95.14      4.25 o 
   7   4   7        5.45        9.86      2.24 o 
   8   4   7      186.94      209.21      7.71 o 
   9   4   7       97.46      101.42      5.95 o 
  10   4   7       55.67       50.48      4.98 o 
  11   4   7       36.55       36.92      4.87 o 
  12   4   7       39.27       45.96      8.53 o 
  13   4   7       14.82       15.65      5.57 o 
  14   4   7        0.22       -5.01      4.08 o 
  15   4   7        0.20        4.22     10.34 o 
 -17   5   7        9.11       16.34      5.79 o 
 -16   5   7       90.88      101.77      6.85 o 
 -15   5   7        2.78        4.72      3.33 o 
 -14   5   7       58.83       63.21      5.33 o 
 -13   5   7        6.24       13.15      4.57 o 
 -12   5   7      151.64      170.61      6.19 o 
 -11   5   7       10.69       17.44      2.91 o 
 -10   5   7       15.97       17.90      2.76 o 
  -9   5   7      134.38      139.11      4.99 o 
  -8   5   7      262.36      246.46      5.85 o 
  -7   5   7     1329.58     1225.57     12.98 o 
  -6   5   7      294.82      272.44      4.92 o 
  -5   5   7        3.18        1.31      1.31 o 
  -4   5   7        2.61        6.30      1.63 o 
  -3   5   7      264.27      265.53      3.98 o 
  -2   5   7       90.28       70.40      2.80 o 
  -1   5   7        5.50        5.64      1.45 o 
   0   5   7      228.77      205.24      5.00 o 
   1   5   7       90.29       75.35      4.15 o 
   2   5   7      157.49      182.09      4.98 o 
   3   5   7       21.71       21.84      2.71 o 
   4   5   7       48.65       54.90      2.93 o 
   5   5   7      244.95      259.70      5.74 o 
   6   5   7        0.01        1.76      1.82 o 
   7   5   7      439.05      459.08      9.16 o 
   8   5   7       29.33       42.07      4.68 o 
   9   5   7      519.80      489.98     10.18 o 
  10   5   7       99.00      116.62      6.88 o 
  11   5   7       73.76       82.71      6.38 o 
  12   5   7        3.43       13.00      4.13 o 
  13   5   7       11.42       18.21      5.47 o 
  14   5   7        1.86       -0.88      4.66 o 
 -16   6   7        6.75        8.40      7.57 o 
 -15   6   7        3.66        4.71      6.43 o 
 -14   6   7       32.05       30.35      8.91 o 
 -13   6   7       70.19       75.52     10.50 o 
 -12   6   7       31.86       36.86      6.05 o 
 -11   6   7       29.89       39.10      7.41 o 
 -10   6   7      147.82      141.97      9.07 o 
  -9   6   7     2781.62     2829.71     47.91 o 
  -8   6   7      120.18      116.78      7.68 o 
  -7   6   7       30.70       33.94      4.84 o 
  -6   6   7       19.66       15.99      3.98 o 
  -5   6   7      272.58      260.96     10.22 o 
  -4   6   7       81.35       91.62      5.80 o 
  -3   6   7     1055.97     1098.82     12.55 o 
  -2   6   7       23.22       27.51      2.89 o 
  -1   6   7        1.36        2.20      1.61 o 
   0   6   7      661.42      584.03      9.07 o 
   1   6   7       26.10       21.14      2.52 o 
   2   6   7       66.72       78.72      4.62 o 
   3   6   7       15.90       13.26      2.98 o 
   4   6   7      499.78      469.18     10.48 o 
   5   6   7       13.22       16.38      3.41 o 
   6   6   7      652.78      636.29     12.87 o 
   7   6   7      162.94      154.21      9.80 o 
   8   6   7       32.16       28.12      9.38 o 
   9   6   7       55.84       54.24      6.63 o 
  10   6   7        1.01        2.80      4.28 o 
  11   6   7       20.49       32.81     18.39 o 
  12   6   7       22.32       20.74      5.85 o 
  13   6   7        0.08       -2.23      5.34 o 
 -15   7   7       15.73       28.38      9.29 o 
 -14   7   7      138.86      148.94     14.51 o 
 -13   7   7       35.62       24.17     11.93 o 
 -12   7   7       66.91       55.05      7.05 o 
 -11   7   7       37.75       34.37      6.20 o 
 -10   7   7        9.90       14.85      5.10 o 
  -9   7   7      214.78      183.21      9.77 o 
  -8   7   7      156.68      164.32      9.24 o 
  -7   7   7       11.09        3.17      3.86 o 
  -6   7   7       30.02       34.31      5.27 o 
  -5   7   7       18.83       17.55      3.33 o 
  -4   7   7      474.07      483.41     10.90 o 
  -3   7   7        0.36        4.79      3.42 o 
  -2   7   7        8.23       13.96      2.52 o 
  -1   7   7      402.45      413.11      8.21 o 
   0   7   7      531.66      517.47      9.26 o 
   1   7   7        2.53        0.83      2.09 o 
   2   7   7       72.60       63.49      4.83 o 
   3   7   7      351.48      336.16      9.45 o 
   4   7   7      144.82      154.16      6.98 o 
   5   7   7      245.50      267.11      8.94 o 
   6   7   7        0.03       -0.32     11.96 o 
   7   7   7      705.38      716.97     18.20 o 
   8   7   7       81.65       91.26      7.85 o 
   9   7   7       76.53       60.37      7.29 o 
  10   7   7       28.71       41.40      6.66 o 
  11   7   7        0.71        0.09      4.48 o 
  12   7   7       32.82       30.75      6.66 o 
 -14   8   7        0.29        2.80      7.70 o 
 -13   8   7       28.28       27.71      7.03 o 
 -12   8   7       46.82       36.21      7.67 o 
 -11   8   7        0.95       -2.86      4.00 o 
 -10   8   7        7.76        7.56      4.71 o 
  -9   8   7       30.57       24.90      5.59 o 
  -8   8   7      352.34      399.79     14.15 o 
  -7   8   7      336.88      323.80     24.97 o 
  -6   8   7        1.14       -5.11      3.40 o 
  -5   8   7       29.26       23.44      3.86 o 
  -4   8   7      226.54      247.71      8.67 o 
  -3   8   7       45.20       43.62      3.87 o 
  -2   8   7       27.87       33.69      3.68 o 
  -1   8   7       19.73       18.04      3.15 o 
   0   8   7      176.82      183.46      6.31 o 
   1   8   7       34.36       26.31      3.87 o 
   2   8   7       95.08      103.81      6.80 o 
   3   8   7        3.58        1.31      2.64 o 
   4   8   7       79.39       85.20      7.34 o 
   5   8   7       12.03        5.58      4.04 o 
   6   8   7        0.02       -0.55      3.70 o 
   7   8   7       46.50       51.08      6.80 o 
   8   8   7        6.49        4.01      4.58 o 
   9   8   7       17.03        3.92      4.51 o 
  10   8   7       20.72       17.95      5.60 o 
  11   8   7       27.37       25.11     11.17 o 
 -12   9   7        0.38       -6.10      5.03 o 
 -11   9   7        4.14        0.29      4.38 o 
 -10   9   7       12.79       11.07      5.10 o 
  -9   9   7        0.68        7.38      7.89 o 
  -8   9   7       16.76       20.61      5.46 o 
  -7   9   7       35.08       37.19      6.22 o 
  -6   9   7      106.40      115.10      8.57 o 
  -5   9   7       28.01       30.03      5.56 o 
  -4   9   7       60.36       48.53      5.18 o 
  -3   9   7       46.98       47.84      5.20 o 
  -2   9   7       83.40       90.98      6.51 o 
  -1   9   7       41.06       51.08      4.46 o 
   0   9   7        0.37        0.24      2.80 o 
   1   9   7       56.28       48.28      5.04 o 
   2   9   7        3.68        7.95      3.31 o 
   3   9   7        5.04       -0.81      4.36 o 
   4   9   7       52.92       52.20      6.50 o 
   5   9   7        5.61        1.30      3.94 o 
   6   9   7        6.76        7.32      4.27 o 
   7   9   7        7.99       11.20      4.69 o 
   8   9   7       10.67       15.24      5.48 o 
   9   9   7       13.66       15.97      7.70 o 
  -9  10   7       40.28       34.67      8.46 o 
  -8  10   7        1.51       -0.92      4.02 o 
  -7  10   7        1.81       -1.98      3.90 o 
  -6  10   7       86.06       85.75      8.21 o 
  -5  10   7        7.40        3.26      6.14 o 
  -4  10   7        2.37        3.90      4.69 o 
  -3  10   7       19.74       25.77      4.78 o 
  -2  10   7        6.64        6.61      4.09 o 
  -1  10   7       10.93        7.98      4.25 o 
   0  10   7      121.33      122.41      7.82 o 
   1  10   7       59.27       58.13      8.08 o 
   2  10   7       63.34       60.70      5.83 o 
   3  10   7       35.32       41.65      5.21 o 
   4  10   7       35.97       39.13      6.19 o 
   5  10   7        0.00       -0.54      3.89 o 
   6  10   7       15.79       22.78      7.76 o 
  -5  11   7        0.13       -7.73      5.15 o 
  -4  11   7        8.33        9.10      6.93 o 
  -3  11   7       29.57       19.66      6.52 o 
  -2  11   7        6.07        4.76      4.82 o 
  -1  11   7        1.11       -0.10      3.89 o 
   0  11   7        3.53       -3.47      4.61 o 
   1  11   7        0.16       -0.25      5.05 o 
   2  11   7       35.32       48.86     11.96 o 
 -19   0   8       61.04       64.83     11.45 o 
 -18   0   8        7.68       25.07      8.65 o 
 -17   0   8       92.26       81.05     11.01 o 
 -16   0   8      167.13      146.71     13.04 o 
 -15   0   8      448.78      357.42     18.26 o 
 -14   0   8       86.27       61.33      8.91 o 
 -13   0   8        4.96       -5.79      3.88 o 
 -12   0   8      854.49      854.50     24.49 o 
 -11   0   8       33.76       41.10      6.30 o 
 -10   0   8     4271.60     4404.81     63.30 o 
  -9   0   8      549.37      620.08     10.45 o 
  -8   0   8      961.41     1055.46     19.63 o 
  -7   0   8     3154.10     3267.57     31.53 o 
  -6   0   8     1302.72     1374.72     16.60 o 
  -5   0   8        0.24       -1.26      0.84 o 
  -4   0   8      836.02      718.56     10.80 o 
  -3   0   8     1226.45     1074.47     11.40 o 
  -2   0   8    13204.94    13184.84    102.63 o 
  -1   0   8    20245.26    19146.64    145.72 o 
   0   0   8     2700.43     2498.85     36.65 o 
   1   0   8      870.76      964.56     19.53 o 
   2   0   8      279.89      253.78      9.42 o 
   3   0   8     1134.07     1176.74     22.90 o 
   4   0   8    10044.16    10392.89    121.07 o 
   5   0   8     3071.00     3279.03     47.84 o 
   6   0   8     2071.52     2162.63     27.37 o 
   7   0   8      118.22      117.38      6.05 o 
   8   0   8      295.86      300.44      9.66 o 
   9   0   8       90.04       81.44      5.87 o 
  10   0   8      148.10      149.19     13.11 o 
  11   0   8      228.36      243.10     17.11 o 
  12   0   8     1210.72     1426.58     41.42 o 
  13   0   8      240.14      280.51     20.74 o 
  14   0   8        3.06       -4.71      7.19 o 
  15   0   8        0.63        0.19      8.08 o 
  16   0   8        7.54        7.57      8.40 o 
 -19   1   8       28.80       30.79      6.83 o 
 -18   1   8       35.81       31.93      6.31 o 
 -17   1   8      119.74       96.26     12.66 o 
 -16   1   8        4.14        3.27      4.45 o 
 -15   1   8      185.48      149.30      9.05 o 
 -14   1   8        0.42       -1.09      3.53 o 
 -13   1   8        4.24       -2.02      3.17 o 
 -12   1   8      148.67      122.63     11.83 o 
 -11   1   8     1660.24     1568.57     23.28 o 
 -10   1   8        6.81       15.12      3.08 o 
  -9   1   8     1397.06     1282.81     14.72 o 
  -8   1   8      492.95      570.75      6.84 o 
  -7   1   8     3661.63     3645.65     21.58 o 
  -6   1   8      140.22      146.20      3.18 o 
  -5   1   8      105.86      126.57      2.72 o 
  -4   1   8      670.56      614.65      5.99 o 
  -3   1   8    10864.82    10854.40     53.37 o 
  -2   1   8     1326.40     1123.51      8.69 o 
  -1   1   8      151.76      148.77      3.53 o 
   0   1   8     4892.62     4813.78     62.25 o 
   1   1   8     1285.28     1258.20     16.92 o 
   2   1   8      728.81      731.03     12.28 o 
   3   1   8     1152.75     1180.85     16.64 o 
   4   1   8       76.96       91.44      4.63 o 
   5   1   8      238.82      284.56      7.90 o 
   6   1   8      293.61      333.23      7.99 o 
   7   1   8      155.84      157.53      4.95 o 
   8   1   8        0.08       -2.05      1.57 o 
   9   1   8        7.61        8.27      2.15 o 
  10   1   8      181.28      193.79      7.52 o 
  11   1   8      652.35      684.21     19.23 o 
  12   1   8      136.30      166.89     16.54 o 
  13   1   8      141.40      130.36     10.43 o 
  14   1   8       51.23       48.83      7.89 o 
  15   1   8       18.36       17.63      9.89 o 
  16   1   8        3.80        3.79      5.77 o 
 -19   2   8        0.97       -6.02      4.75 o 
 -18   2   8       19.19       17.97      5.60 o 
 -17   2   8       13.15       12.78      7.19 o 
 -16   2   8       57.46       50.46      6.48 o 
 -15   2   8       61.76       53.95      6.17 o 
 -14   2   8      200.63      168.76      9.26 o 
 -13   2   8        7.73        4.36      5.28 o 
 -12   2   8      399.67      395.44     17.91 o 
 -11   2   8      722.78      663.89     14.57 o 
 -10   2   8       55.49       58.52      3.18 o 
  -9   2   8      119.66      111.42      3.91 o 
  -8   2   8        5.07       -0.60      0.90 o 
  -7   2   8      699.51      781.28      9.01 o 
  -6   2   8     3320.18     3201.14     19.57 o 
  -5   2   8     5596.97     5565.93     30.25 o 
  -4   2   8      309.29      287.09      4.21 o 
  -3   2   8      696.09      761.86      7.12 o 
  -2   2   8     2546.74     2605.78     35.11 o 
  -1   2   8     1755.97     1772.00     14.09 o 
   0   2   8      397.31      372.84     11.67 o 
   1   2   8     2730.50     2683.16     36.71 o 
   2   2   8      945.04      974.40     28.47 o 
   3   2   8     1161.83     1266.77     21.95 o 
   4   2   8       41.74       46.51      3.67 o 
   5   2   8     2058.97     2202.28     22.49 o 
   6   2   8      571.31      595.51     12.08 o 
   7   2   8      117.06      129.78      4.69 o 
   8   2   8      176.26      170.78      5.41 o 
   9   2   8       66.38       66.87      4.84 o 
  10   2   8        0.43       -2.02      2.39 o 
  11   2   8       47.44       60.73      7.76 o 
  12   2   8        4.79        3.04      4.58 o 
  13   2   8       22.93       30.94     11.17 o 
  14   2   8        0.23       -1.52      4.72 o 
  15   2   8        0.17       -4.49      4.78 o 
 -18   3   8        0.54        1.85      3.75 o 
 -17   3   8        8.40        1.60      3.30 o 
 -16   3   8        1.45        3.28      3.32 o 
 -15   3   8       64.84       61.03      5.32 o 
 -14   3   8        0.01       -3.87      2.58 o 
 -13   3   8      297.01      222.52     13.46 o 
 -12   3   8      214.46      230.84     12.23 o 
 -11   3   8        0.34       -0.69      1.99 o 
 -10   3   8        3.85        1.53      1.89 o 
  -9   3   8       27.94       30.07      2.49 o 
  -8   3   8      428.42      412.15      6.98 o 
  -7   3   8      571.73      613.83      7.01 o 
  -6   3   8     2325.54     2313.25     15.89 o 
  -5   3   8     1107.09     1069.99      9.39 o 
  -4   3   8      381.04      407.53      5.33 o 
  -3   3   8       93.73       95.73      2.15 o 
  -2   3   8        2.77        6.43      1.35 o 
  -1   3   8     1156.15     1199.06     10.65 o 
   0   3   8     3288.43     3358.93     26.67 o 
   1   3   8      131.48      125.43      4.18 o 
   2   3   8      717.04      733.44     13.92 o 
   3   3   8     3194.31     3216.93     35.11 o 
   4   3   8       30.66       30.06      4.74 o 
   5   3   8      222.83      191.32      5.35 o 
   6   3   8        4.24        1.93      1.80 o 
   7   3   8      157.39      152.88     10.05 o 
   8   3   8      182.06      167.51      5.96 o 
   9   3   8       31.56       35.96      4.22 o 
  10   3   8       59.04       67.25      5.45 o 
  11   3   8      106.63      120.86      7.00 o 
  12   3   8       44.19       48.48      6.97 o 
  13   3   8        0.35        1.52      4.33 o 
  14   3   8       17.62        8.87      5.49 o 
  15   3   8        1.29        0.88      5.33 o 
 -18   4   8        0.15       -1.47      3.76 o 
 -17   4   8        1.05       -1.22      3.23 o 
 -16   4   8        5.00       -1.77      3.09 o 
 -15   4   8        0.36        0.72      3.32 o 
 -14   4   8       16.30       19.32      4.10 o 
 -13   4   8      198.61      198.99     16.54 o 
 -12   4   8      592.04      632.74     10.80 o 
 -11   4   8      625.75      572.79      9.94 o 
 -10   4   8      243.22      244.77      6.40 o 
  -9   4   8       52.31       54.16      3.17 o 
  -8   4   8       75.34       82.12      3.58 o 
  -7   4   8     2545.82     2466.45     17.42 o 
  -6   4   8      574.28      544.47      6.79 o 
  -5   4   8        1.72        3.27      1.33 o 
  -4   4   8      697.53      687.27      7.48 o 
  -3   4   8      328.26      325.36      4.25 o 
  -2   4   8     1593.73     1627.53     15.69 o 
  -1   4   8      123.44      128.08      3.53 o 
   0   4   8       10.15       16.96      1.80 o 
   1   4   8      935.35      924.47     12.35 o 
   2   4   8     9268.82     8850.68     71.84 o 
   3   4   8     1119.19     1107.29     16.13 o 
   4   4   8      649.03      663.08      9.74 o 
   5   4   8        0.89        1.59      1.66 o 
   6   4   8       25.59       20.09      2.55 o 
   7   4   8      431.23      417.87      8.57 o 
   8   4   8       94.38       87.21      5.62 o 
   9   4   8       14.29        2.46      3.01 o 
  10   4   8       32.46       34.61      4.63 o 
  11   4   8      204.16      203.90      8.72 o 
  12   4   8       50.39       59.52      7.33 o 
  13   4   8        6.52        2.28      4.68 o 
  14   4   8        5.16        2.41      5.51 o 
  15   4   8        0.00        2.35      5.32 o 
 -17   5   8        6.09        6.22      5.29 o 
 -16   5   8        9.23        6.33      3.75 o 
 -15   5   8        8.19        7.16      3.54 o 
 -14   5   8       12.17       11.25      3.56 o 
 -13   5   8        4.79       15.87      3.61 o 
 -12   5   8      201.04      224.45      6.98 o 
 -11   5   8        4.12        9.31      2.95 o 
 -10   5   8      252.61      301.26      7.21 o 
  -9   5   8       38.10       39.66      3.25 o 
  -8   5   8        4.17        3.66      1.89 o 
  -7   5   8      483.25      447.15      7.54 o 
  -6   5   8      639.36      648.72      8.03 o 
  -5   5   8       72.64       77.74      2.94 o 
  -4   5   8      296.20      323.23      5.19 o 
  -3   5   8       29.44       22.75      1.53 o 
  -2   5   8      139.18      130.32      3.34 o 
  -1   5   8        0.58       -1.76      1.18 o 
   0   5   8     1345.28     1375.07     14.14 o 
   1   5   8      153.17      168.62      5.60 o 
   2   5   8       38.57       35.64      3.66 o 
   3   5   8      207.20      226.03      5.75 o 
   4   5   8      543.91      521.27      7.87 o 
   5   5   8      276.51      281.95      6.07 o 
   6   5   8      242.18      230.23      5.78 o 
   7   5   8        4.61        4.22      2.48 o 
   8   5   8       53.62       48.08      4.11 o 
   9   5   8       62.17       64.22      5.44 o 
  10   5   8      147.47      162.33     14.27 o 
  11   5   8       67.64       69.26      6.76 o 
  12   5   8        0.31       -5.13      3.42 o 
  13   5   8        0.26       -5.19      4.52 o 
  14   5   8       23.22       31.39     12.22 o 
 -16   6   8       10.53       17.62      7.95 o 
 -15   6   8       27.73       18.70      8.14 o 
 -14   6   8      124.37      131.57     13.23 o 
 -13   6   8       80.94       70.05     10.12 o 
 -12   6   8       95.14      103.73      8.29 o 
 -11   6   8        0.01        2.45      4.03 o 
 -10   6   8      216.44      219.60     10.49 o 
  -9   6   8     1483.26     1427.72     25.39 o 
  -8   6   8      137.04      129.90      7.99 o 
  -7   6   8       71.80       69.19      5.98 o 
  -6   6   8      124.11      124.31      5.55 o 
  -5   6   8      246.13      228.84      7.08 o 
  -4   6   8      799.64      777.35     14.82 o 
  -3   6   8       43.92       41.73      2.89 o 
  -2   6   8        2.21        2.69      1.72 o 
  -1   6   8       61.20       69.79      7.12 o 
   0   6   8      164.14      157.50      4.98 o 
   1   6   8      124.74      132.65      5.49 o 
   2   6   8      426.16      451.64      9.91 o 
   3   6   8        4.23       11.63      4.13 o 
   4   6   8     1068.44     1034.57     16.10 o 
   5   6   8       46.57       61.88      5.43 o 
   6   6   8        9.85       20.23      4.32 o 
   7   6   8      602.37      561.83     15.40 o 
   8   6   8        0.00       -1.42      3.69 o 
   9   6   8      357.24      368.95     13.70 o 
  10   6   8        0.04       -1.71      4.15 o 
  11   6   8       27.03       28.43      6.06 o 
  12   6   8        0.57        2.59     10.69 o 
  13   6   8        4.92        8.46      6.55 o 
 -15   7   8        1.42        2.48      6.81 o 
 -14   7   8       36.36       30.60      8.84 o 
 -13   7   8       85.88       93.61      8.76 o 
 -12   7   8       35.33       32.40      6.24 o 
 -11   7   8        6.38        6.09      4.52 o 
 -10   7   8      218.26      214.65     13.42 o 
  -9   7   8       30.29       29.72      6.27 o 
  -8   7   8      256.99      254.56     10.96 o 
  -7   7   8        1.11        1.74      8.43 o 
  -6   7   8        3.90       -0.53      3.35 o 
  -5   7   8        2.03        1.74      3.25 o 
  -4   7   8      130.53      134.04     10.48 o 
  -3   7   8       77.11       75.26      4.06 o 
  -2   7   8       43.81       49.74      3.47 o 
  -1   7   8       49.92       49.52      4.51 o 
   0   7   8      352.14      352.16      7.73 o 
   1   7   8      159.57      163.10      6.68 o 
   2   7   8      124.00      110.75      5.88 o 
   3   7   8      286.88      288.01      8.84 o 
   4   7   8      100.24      117.62      9.76 o 
   5   7   8        4.32       14.91      3.65 o 
   6   7   8      217.41      234.48     10.71 o 
   7   7   8      168.56      154.90      9.27 o 
   8   7   8      136.04      166.39      9.94 o 
   9   7   8      109.22      109.45      8.79 o 
  10   7   8       47.12       43.80     12.37 o 
  11   7   8       55.93       45.84      7.08 o 
  12   7   8       16.41        8.98      7.70 o 
 -14   8   8        3.43       -6.43      6.17 o 
 -13   8   8        9.90        3.36      8.65 o 
 -12   8   8       22.64       23.89      5.88 o 
 -11   8   8        9.41       12.95      5.21 o 
 -10   8   8        0.93        0.44      5.09 o 
  -9   8   8       79.15       82.20      7.82 o 
  -8   8   8       34.66       41.34      6.46 o 
  -7   8   8      304.90      307.07     12.29 o 
  -6   8   8       19.56       30.30      5.82 o 
  -5   8   8       54.59       45.10      4.58 o 
  -4   8   8      203.45      183.65      7.75 o 
  -3   8   8      555.05      529.25     12.52 o 
  -2   8   8        9.94       11.25      3.28 o 
  -1   8   8      349.59      375.40      8.63 o 
   0   8   8       18.96        5.96      2.67 o 
   1   8   8       34.72       39.22      4.25 o 
   2   8   8        7.07        8.87      3.19 o 
   3   8   8        0.74       -3.61      3.97 o 
   4   8   8       10.38       14.36      3.67 o 
   5   8   8      120.96      119.59      8.21 o 
   6   8   8        0.87        3.80      4.16 o 
   7   8   8        1.31       -1.64      8.11 o 
   8   8   8        0.57        4.85      4.34 o 
   9   8   8       63.97       78.79      8.23 o 
  10   8   8       13.00       11.85      7.44 o 
 -12   9   8        1.75       -3.72      5.34 o 
 -11   9   8        3.79       -2.52      4.36 o 
 -10   9   8        0.21       -1.74      4.29 o 
  -9   9   8       10.65        1.23      4.33 o 
  -8   9   8      246.27      239.66     19.02 o 
  -7   9   8        0.00       -4.47      4.09 o 
  -6   9   8       13.20        5.58      4.32 o 
  -5   9   8        2.89       -4.58      4.36 o 
  -4   9   8       21.06       16.36      4.32 o 
  -3   9   8        7.12       16.01      4.00 o 
  -2   9   8      106.04      108.57     11.42 o 
  -1   9   8      497.66      479.66     12.90 o 
   0   9   8        2.84       -1.86      3.32 o 
   1   9   8       37.07       43.08      6.46 o 
   2   9   8        1.00        1.38      2.91 o 
   3   9   8        7.60        6.37      3.28 o 
   4   9   8        4.61        0.12      3.05 o 
   5   9   8        8.19        3.76      4.45 o 
   6   9   8        0.37        9.85      4.53 o 
   7   9   8       26.42       29.53      5.95 o 
   8   9   8       24.01       33.37     15.36 o 
  -9  10   8       37.21       35.18      8.27 o 
  -8  10   8        0.23       -3.33      5.47 o 
  -7  10   8        0.11       -5.09      4.84 o 
  -6  10   8        1.40        1.78      7.86 o 
  -5  10   8        5.56        3.67      7.35 o 
  -4  10   8        4.97        4.03      4.74 o 
  -3  10   8       35.24       35.14      5.34 o 
  -2  10   8       27.61       20.32      5.03 o 
  -1  10   8        2.21        0.76      3.61 o 
   0  10   8       15.29       14.41      5.49 o 
   1  10   8       57.53       53.11      8.10 o 
   2  10   8        0.03        0.68      5.22 o 
   3  10   8        3.26        9.27     10.12 o 
   4  10   8        0.01        0.59      3.94 o 
   5  10   8       12.88       17.43      6.81 o 
   6  10   8        7.45        5.60      5.98 o 
  -4  11   8        0.53       -6.55      5.15 o 
  -3  11   8        5.25        6.68      4.84 o 
  -2  11   8        2.12        4.38      4.66 o 
  -1  11   8        0.30       -5.44      3.63 o 
   0  11   8        6.26       10.08      5.67 o 
   1  11   8        3.20        0.76      7.51 o 
 -19   1   9       22.30       22.30      6.01 o 
 -18   1   9       21.06       22.99      7.06 o 
 -17   1   9       12.87       10.66      5.02 o 
 -16   1   9        3.80        3.39      4.18 o 
 -15   1   9       12.37       16.95      7.54 o 
 -14   1   9      158.88      162.26      8.77 o 
 -13   1   9      119.49       93.79     10.94 o 
 -12   1   9      162.60      182.07      8.38 o 
 -11   1   9       59.39       55.68      8.14 o 
 -10   1   9      111.05      101.69      4.37 o 
  -9   1   9        6.27        7.82      1.88 o 
  -8   1   9      214.14      224.66      3.96 o 
  -7   1   9      515.28      581.46      6.43 o 
  -6   1   9      422.67      378.06      6.56 o 
  -5   1   9      875.42      943.55      9.63 o 
  -4   1   9      247.85      237.62      3.66 o 
  -3   1   9     1618.99     1664.85     11.66 o 
  -2   1   9      804.09      722.13      6.79 o 
  -1   1   9     3441.71     3614.04     24.74 o 
   0   1   9     4304.14     4355.13     41.52 o 
   1   1   9       16.76       11.39      4.41 o 
   2   1   9        0.03        1.04      1.68 o 
   3   1   9      427.56      432.97      9.83 o 
   4   1   9       18.21       27.56      3.24 o 
   5   1   9      529.19      530.61     11.24 o 
   6   1   9      206.85      211.55      5.65 o 
   7   1   9      376.97      386.38      7.77 o 
   8   1   9       74.49       83.24      4.12 o 
   9   1   9        0.09       -0.09      1.95 o 
  10   1   9       25.79       32.36      4.24 o 
  11   1   9      294.69      322.79     13.68 o 
  12   1   9      140.92      152.79     11.06 o 
  13   1   9      129.21      129.78     10.48 o 
  14   1   9      261.25      279.36     14.69 o 
  15   1   9        2.94       -3.63      5.23 o 
 -19   2   9        1.35       -0.56      4.99 o 
 -18   2   9        0.26        4.15      4.68 o 
 -17   2   9        3.22        4.22      4.43 o 
 -16   2   9       49.29       47.82     14.00 o 
 -15   2   9        1.42        1.40      3.89 o 
 -14   2   9      124.07       94.44      7.26 o 
 -13   2   9       90.64       73.03      6.29 o 
 -12   2   9      145.66      103.21      6.95 o 
 -11   2   9      524.34      469.64      9.99 o 
 -10   2   9      146.98      162.58      4.84 o 
  -9   2   9      302.85      307.40      6.14 o 
  -8   2   9       33.15       30.04      1.99 o 
  -7   2   9     3762.47     3912.06     23.79 o 
  -6   2   9      124.62      171.19      3.61 o 
  -5   2   9      125.63       82.05      2.57 o 
  -4   2   9       83.53       64.80      3.10 o 
  -3   2   9       68.74       73.24      2.34 o 
  -2   2   9     6127.03     6240.21     33.59 o 
  -1   2   9      766.09      790.77     12.58 o 
   0   2   9     1486.36     1572.56     20.69 o 
   1   2   9       50.70       52.78      4.09 o 
   2   2   9     2821.39     2973.31     32.65 o 
   3   2   9      792.86      889.86     21.85 o 
   4   2   9     1576.95     1509.33     20.99 o 
   5   2   9      111.61      124.64      6.05 o 
   6   2   9      157.72      161.75      5.06 o 
   7   2   9        0.34       -2.27      1.51 o 
   8   2   9        6.93        1.94      1.93 o 
   9   2   9       29.12       27.04      3.86 o 
  10   2   9      117.07      124.08      6.65 o 
  11   2   9       12.77       13.98      6.97 o 
  12   2   9      426.12      434.72     19.60 o 
  13   2   9      234.73      246.82     13.34 o 
  14   2   9       91.11       93.14     16.00 o 
  15   2   9       12.63        8.79      7.38 o 
 -18   3   9        0.19        0.88      3.55 o 
 -17   3   9        0.03        1.96      3.30 o 
 -16   3   9        8.11        9.69      3.51 o 
 -15   3   9       13.41       13.65      3.52 o 
 -14   3   9        1.46        6.97      3.19 o 
 -13   3   9       44.87       40.89      4.47 o 
 -12   3   9       81.67       75.12      5.03 o 
 -11   3   9      109.24      107.29      4.63 o 
 -10   3   9       55.99       48.46      3.18 o 
  -9   3   9       68.63       72.42      3.42 o 
  -8   3   9        1.30       -0.31      1.24 o 
  -7   3   9     1337.22     1247.15     10.80 o 
  -6   3   9      155.49      147.13      3.50 o 
  -5   3   9      449.45      420.55      5.68 o 
  -4   3   9       14.66       24.59      1.69 o 
  -3   3   9      124.67      145.32      3.35 o 
  -2   3   9       42.22       48.05      1.68 o 
  -1   3   9     1894.43     2088.01     17.43 o 
   0   3   9      362.57      319.17      6.19 o 
   1   3   9      274.12      253.08      5.90 o 
   2   3   9     5903.10     6082.06     57.36 o 
   3   3   9      834.78      854.06     15.72 o 
   4   3   9      330.11      310.69      9.80 o 
   5   3   9       22.06       21.92      2.91 o 
   6   3   9        7.83        9.15      2.16 o 
   7   3   9      498.00      486.98      9.15 o 
   8   3   9       17.61       30.94      3.20 o 
   9   3   9       51.54       46.39      4.62 o 
  10   3   9       97.72       87.44      7.48 o 
  11   3   9      125.14      105.02      6.74 o 
  12   3   9        0.02       -0.41      6.84 o 
  13   3   9        0.98       -3.33      4.59 o 
  14   3   9        4.12       10.46      5.98 o 
  15   3   9       41.66       40.88      8.11 o 
 -18   4   9        5.07        7.80      4.25 o 
 -17   4   9        1.66       -2.22      4.02 o 
 -16   4   9       35.12       40.31      5.95 o 
 -15   4   9        3.38        5.00      3.66 o 
 -14   4   9       52.53       59.33      4.94 o 
 -13   4   9      124.73      127.89      6.50 o 
 -12   4   9      268.67      301.87      7.68 o 
 -11   4   9      388.48      393.68      8.46 o 
 -10   4   9        2.63        2.28      2.07 o 
  -9   4   9       18.29       17.55      2.31 o 
  -8   4   9      625.47      633.98      9.16 o 
  -7   4   9      220.57      187.08      4.25 o 
  -6   4   9     3210.33     3289.23     21.41 o 
  -5   4   9       67.84       80.03      2.96 o 
  -4   4   9      871.10      937.83      9.86 o 
  -3   4   9      123.52      135.34      2.82 o 
  -2   4   9      876.78      850.39     10.35 o 
  -1   4   9       14.53       20.44      1.83 o 
   0   4   9       11.00       13.47      2.04 o 
   1   4   9        4.18        4.68      1.84 o 
   2   4   9      441.93      417.14      8.60 o 
   3   4   9     1901.00     1968.98     20.99 o 
   4   4   9      225.07      198.04      6.63 o 
   5   4   9       54.64       60.52      3.60 o 
   6   4   9        2.22        1.49      1.79 o 
   7   4   9        0.79        1.04      2.13 o 
   8   4   9       17.47       12.96      4.26 o 
   9   4   9       28.04       36.19      4.52 o 
  10   4   9       44.73       54.81      5.30 o 
  11   4   9        0.65       -3.43      3.22 o 
  12   4   9        3.04       -5.69      3.80 o 
  13   4   9        1.37       -1.10      4.62 o 
  14   4   9       71.74       87.32     13.65 o 
 -17   5   9        3.92        9.20      5.22 o 
 -16   5   9       26.96       50.37      5.42 o 
 -15   5   9        1.81        2.87      3.87 o 
 -14   5   9       10.69        9.73      3.40 o 
 -13   5   9        4.80        3.27      3.18 o 
 -12   5   9      154.65      187.35      6.59 o 
 -11   5   9      267.48      295.51      7.49 o 
 -10   5   9      563.55      553.96      9.69 o 
  -9   5   9      209.62      209.64      5.94 o 
  -8   5   9        0.07        0.45      1.69 o 
  -7   5   9       16.36       16.76      2.19 o 
  -6   5   9        7.35        7.73      1.81 o 
  -5   5   9      273.77      280.02      5.07 o 
  -4   5   9       73.92       90.75      4.02 o 
  -3   5   9       43.74       39.49      1.91 o 
  -2   5   9        0.11        0.04      1.15 o 
  -1   5   9      233.69      229.44      7.49 o 
   0   5   9      189.81      170.47      4.72 o 
   1   5   9       55.97       67.63      4.12 o 
   2   5   9       25.34       31.32      3.17 o 
   3   5   9       47.16       47.05      5.20 o 
   4   5   9       12.48       12.02      2.39 o 
   5   5   9        5.53        7.44      2.40 o 
   6   5   9       21.98       19.53      3.07 o 
   7   5   9      148.53      133.75      6.80 o 
   8   5   9      278.04      303.19     11.06 o 
   9   5   9        0.70        2.92      3.31 o 
  10   5   9        9.77       14.84      4.69 o 
  11   5   9       69.34       65.28      6.33 o 
  12   5   9        1.76       -2.23      5.41 o 
  13   5   9        1.74        2.81      5.03 o 
 -16   6   9      104.08      112.10     13.11 o 
 -15   6   9        3.72        5.15      6.62 o 
 -14   6   9       35.67       35.63      8.27 o 
 -13   6   9       86.10       91.87     11.13 o 
 -12   6   9      151.31      131.68      9.29 o 
 -11   6   9       12.66        4.88      7.63 o 
 -10   6   9      105.67       92.22      7.30 o 
  -9   6   9       58.01       53.79     22.43 o 
  -8   6   9      311.65      296.38     11.10 o 
  -7   6   9      130.30      119.02      7.42 o 
  -6   6   9       33.15       40.28      3.75 o 
  -5   6   9      441.55      413.07     14.99 o 
  -4   6   9       67.00       59.21      4.27 o 
  -3   6   9       24.87       22.00      2.36 o 
  -2   6   9       50.00       50.58      3.13 o 
  -1   6   9      520.73      519.46      8.53 o 
   0   6   9      328.37      343.35      7.18 o 
   1   6   9        7.97        8.79      2.59 o 
   2   6   9       54.08       57.85      4.31 o 
   3   6   9      181.64      186.84      6.96 o 
   4   6   9     1980.55     1912.95     23.16 o 
   5   6   9       20.73       14.04      3.54 o 
   6   6   9        0.01        0.73      2.61 o 
   7   6   9      327.15      324.63     12.02 o 
   8   6   9        0.03        2.49      3.86 o 
   9   6   9       39.28       45.86      6.49 o 
  10   6   9      201.16      198.35     10.81 o 
  11   6   9       13.54       10.27      5.09 o 
  12   6   9        0.16        7.57      4.52 o 
  13   6   9        2.86       15.14      7.76 o 
 -15   7   9        2.28       14.12      7.89 o 
 -14   7   9       30.01       45.11      9.80 o 
 -13   7   9       58.99       59.94      7.51 o 
 -12   7   9       47.23       51.73     14.44 o 
 -11   7   9        9.32        8.59      4.57 o 
 -10   7   9        0.50       -3.23      3.75 o 
  -9   7   9      190.97      192.23     10.08 o 
  -8   7   9      193.29      183.78      9.65 o 
  -7   7   9      215.98      197.67      9.46 o 
  -6   7   9       42.67       35.68      5.11 o 
  -5   7   9       39.65       43.80      4.33 o 
  -4   7   9       70.90       55.91      4.64 o 
  -3   7   9       17.05       18.25      3.43 o 
  -2   7   9      397.96      363.60      9.79 o 
  -1   7   9      552.61      523.76      9.36 o 
   0   7   9      294.12      291.54      7.19 o 
   1   7   9      229.97      256.70      8.02 o 
   2   7   9      133.28      130.36      6.32 o 
   3   7   9        8.78       13.21      3.35 o 
   4   7   9      447.16      455.71     11.43 o 
   5   7   9       17.45       22.73      4.20 o 
   6   7   9        9.35        4.38      3.76 o 
   7   7   9        8.73        6.32      4.55 o 
   8   7   9        1.67       -0.82      3.93 o 
   9   7   9       39.38       49.56      6.93 o 
  10   7   9       47.81       57.45     19.15 o 
  11   7   9        8.72       18.24      5.91 o 
 -13   8   9        3.44        0.38      4.59 o 
 -12   8   9       38.00       56.29     10.27 o 
 -11   8   9       11.92        8.23      5.09 o 
 -10   8   9        3.55        0.34      3.68 o 
  -9   8   9      101.84      117.70      9.09 o 
  -8   8   9        0.38        3.61      8.78 o 
  -7   8   9       45.05       41.81      7.54 o 
  -6   8   9       22.36       20.42      4.83 o 
  -5   8   9       64.08       63.45      8.90 o 
  -4   8   9       27.06       36.06      4.50 o 
  -3   8   9      659.71      668.53     14.16 o 
  -2   8   9      336.97      328.73     14.24 o 
  -1   8   9       11.41       10.99      3.83 o 
   0   8   9      164.69      166.40      7.91 o 
   1   8   9       11.74       11.04      3.44 o 
   2   8   9        0.12        0.86      2.65 o 
   3   8   9      126.87      128.90      6.78 o 
   4   8   9       42.06       45.11      4.88 o 
   5   8   9        4.99        5.83      4.37 o 
   6   8   9       37.67       33.06      5.79 o 
   7   8   9        8.38        1.13      4.40 o 
   8   8   9        9.64       12.23      5.01 o 
   9   8   9       14.60       14.74      5.40 o 
  10   8   9        0.30        2.12      4.81 o 
 -12   9   9        3.56        3.03      4.86 o 
 -11   9   9        8.76       17.02      5.40 o 
 -10   9   9        6.71        9.95      9.96 o 
  -9   9   9        0.90        0.78      4.00 o 
  -8   9   9       17.60       33.85      7.67 o 
  -7   9   9        4.13       -0.47      4.74 o 
  -6   9   9        8.51       10.37      4.69 o 
  -5   9   9        0.35       -6.48      4.77 o 
  -4   9   9      206.34      177.04      8.21 o 
  -3   9   9        0.30        1.65      3.31 o 
  -2   9   9      227.65      225.21      9.33 o 
  -1   9   9      179.17      187.19     16.96 o 
   0   9   9       52.01       56.60      7.36 o 
   1   9   9       35.20       40.13      6.73 o 
   2   9   9       94.10      128.66     20.99 o 
   3   9   9       51.47       65.98     15.17 o 
   4   9   9        7.92        4.48      4.63 o 
   5   9   9        2.17       -2.97      3.99 o 
   6   9   9        6.57        1.23      4.12 o 
   7   9   9        5.77       11.85      4.93 o 
   8   9   9        5.84        7.89      5.98 o 
  -9  10   9        2.40       12.34      7.25 o 
  -8  10   9        3.03        1.18      4.55 o 
  -7  10   9       14.56       10.05     11.23 o 
  -6  10   9       11.44       13.81      5.38 o 
  -5  10   9       13.97        8.58      8.43 o 
  -4  10   9        3.76       -0.69      4.26 o 
  -3  10   9       23.29       13.95      4.59 o 
  -2  10   9        1.75        0.76      3.65 o 
  -1  10   9       11.15        2.72      3.84 o 
   0  10   9       86.82       79.25      8.77 o 
   1  10   9       76.17       83.55      9.00 o 
   2  10   9        0.00        6.78      6.36 o 
   3  10   9        0.53        0.05      4.62 o 
   4  10   9        5.03       -5.03      5.98 o 
  -3  11   9        0.01        5.46      4.72 o 
  -2  11   9        0.64        5.77      5.03 o 
  -1  11   9       28.31       16.86      8.78 o 
 -19   0  10       27.92        9.54      7.70 o 
 -18   0  10        0.39       -1.65      5.98 o 
 -17   0  10       37.78       46.76      9.42 o 
 -16   0  10        6.52        0.64      5.73 o 
 -15   0  10       28.05       27.36      7.83 o 
 -14   0  10      120.35      103.89     10.88 o 
 -13   0  10        2.18        2.99      5.03 o 
 -12   0  10      178.05      177.88     11.90 o 
 -11   0  10      759.60      809.01     22.90 o 
 -10   0  10       57.08       37.66      5.79 o 
  -9   0  10       94.94       91.96      4.51 o 
  -8   0  10      239.75      272.24      7.17 o 
  -7   0  10     1079.38     1044.41     11.55 o 
  -6   0  10      738.03      814.73     10.60 o 
  -5   0  10      925.88      939.13     11.43 o 
  -4   0  10     2228.06     2211.06     24.27 o 
  -3   0  10     4668.04     4671.26     42.82 o 
  -2   0  10     3025.47     3003.06     32.32 o 
  -1   0  10     1320.62     1344.57     17.88 o 
   0   0  10      628.96      669.04     16.86 o 
   1   0  10       11.51        9.99      2.99 o 
   2   0  10     4549.22     4401.06     60.38 o 
   3   0  10        0.79        1.21      2.35 o 
   4   0  10     1723.13     1736.86     32.26 o 
   5   0  10      200.98      197.03     10.05 o 
   6   0  10       61.58       68.01      7.00 o 
   7   0  10       23.23       18.54      3.60 o 
   8   0  10       31.12       24.22      4.06 o 
   9   0  10        0.71        0.70      2.95 o 
  10   0  10      245.97      238.20     16.10 o 
  11   0  10       33.49       49.50      9.80 o 
  12   0  10     1012.61     1046.76     36.26 o 
  13   0  10      317.63      304.75     21.63 o 
  14   0  10        6.53        6.55      8.21 o 
  15   0  10        9.30       22.90      9.86 o 
 -19   1  10        7.77       12.09     10.59 o 
 -18   1  10       15.33       36.93      6.67 o 
 -17   1  10       17.00       22.35      5.68 o 
 -16   1  10        3.12       -2.81      3.78 o 
 -15   1  10      127.07      115.10      8.28 o 
 -14   1  10       23.39       25.08      5.14 o 
 -13   1  10       12.72       16.50      4.25 o 
 -12   1  10       22.92       20.42      4.04 o 
 -11   1  10        6.13        4.05      2.93 o 
 -10   1  10       77.99       69.14      4.61 o 
  -9   1  10       40.82       39.40      2.49 o 
  -8   1  10       18.79       21.06      2.14 o 
  -7   1  10      273.45      266.89      4.38 o 
  -6   1  10        0.62       -1.09      0.83 o 
  -5   1  10      818.94      802.38      7.59 o 
  -4   1  10       27.69       30.39      1.58 o 
  -3   1  10      672.59      691.20      8.85 o 
  -2   1  10      234.76      214.75      5.33 o 
  -1   1  10     1111.18     1182.80     13.72 o 
   0   1  10      394.77      407.62      9.56 o 
   1   1  10      254.10      275.16     11.01 o 
   2   1  10      598.03      668.62     12.62 o 
   3   1  10      202.47      192.13      6.79 o 
   4   1  10      512.08      511.83     26.82 o 
   5   1  10      486.82      458.03     13.23 o 
   6   1  10       15.31       15.91      2.89 o 
   7   1  10       82.80       97.81      4.36 o 
   8   1  10        5.82        2.67      1.96 o 
   9   1  10       14.73        7.20      3.65 o 
  10   1  10       18.66       23.61      3.95 o 
  11   1  10       16.70       15.78      5.13 o 
  12   1  10       57.31       91.99     10.34 o 
  13   1  10       52.08       48.97      8.10 o 
  14   1  10        2.27        2.56      5.30 o 
  15   1  10       10.34       16.21      9.86 o 
 -19   2  10        1.18       -1.31      6.52 o 
 -18   2  10       48.22       62.26     15.01 o 
 -17   2  10        9.98        7.90      5.19 o 
 -16   2  10       23.19       13.73      4.83 o 
 -15   2  10        0.47       -3.43      3.48 o 
 -14   2  10       99.49       93.11      7.33 o 
 -13   2  10       28.40       50.65      4.56 o 
 -12   2  10       15.33       15.06      3.39 o 
 -11   2  10      310.01      337.90      8.58 o 
 -10   2  10      529.20      507.60      8.30 o 
  -9   2  10        0.67       -0.15      1.33 o 
  -8   2  10        2.42        2.81      1.12 o 
  -7   2  10      443.70      523.66      6.46 o 
  -6   2  10      573.04      590.50      6.77 o 
  -5   2  10      171.72      171.90      4.97 o 
  -4   2  10     3895.42     4225.22     24.75 o 
  -3   2  10      376.50      458.28      6.22 o 
  -2   2  10        1.40        6.81      1.16 o 
  -1   2  10       85.83       67.51      6.68 o 
   0   2  10      428.47      435.90     10.31 o 
   1   2  10     1741.68     1657.66     38.46 o 
   2   2  10      180.01      163.84     11.45 o 
   3   2  10        5.68       14.16      7.00 o 
   4   2  10      300.59      290.89      8.84 o 
   5   2  10       57.45       52.52      4.51 o 
   6   2  10       99.98       99.13      4.37 o 
   7   2  10       42.47       44.78      3.68 o 
   8   2  10        4.01        0.21      1.94 o 
   9   2  10        0.22        5.22      2.94 o 
  10   2  10      130.54      117.80     10.37 o 
  11   2  10        0.00        1.60      3.87 o 
  12   2  10       37.61       27.40      6.21 o 
  13   2  10       65.64       69.17      8.87 o 
  14   2  10       90.35      102.61     10.35 o 
  15   2  10       25.84       46.08      8.70 o 
 -18   3  10       18.25       26.74      6.40 o 
 -17   3  10        0.01       -1.75      3.17 o 
 -16   3  10       32.66       31.33      5.01 o 
 -15   3  10       55.89       67.05      7.27 o 
 -14   3  10       60.14       53.66      8.05 o 
 -13   3  10        2.21        0.57      2.84 o 
 -12   3  10      336.52      306.76      8.69 o 
 -11   3  10       19.29       27.95      3.62 o 
 -10   3  10       25.12       19.92      2.45 o 
  -9   3  10       68.47       62.03      3.26 o 
  -8   3  10       45.39       56.37      3.02 o 
  -7   3  10       12.31       14.00      1.58 o 
  -6   3  10       11.94       12.49      1.47 o 
  -5   3  10      423.49      432.48      5.92 o 
  -4   3  10      562.67      564.46     11.79 o 
  -3   3  10     1930.51     2055.03     14.96 o 
  -2   3  10       49.46       80.85      2.13 o 
  -1   3  10     1030.31      929.39      9.38 o 
   0   3  10      443.86      403.81      7.16 o 
   1   3  10     1500.34     1377.50     20.87 o 
   2   3  10     4122.28     4219.18     44.33 o 
   3   3  10       78.83       89.18      5.59 o 
   4   3  10       18.11       11.90      3.00 o 
   5   3  10      147.79      148.69      7.11 o 
   6   3  10      317.95      348.12      7.82 o 
   7   3  10      294.76      299.58      7.50 o 
   8   3  10      664.61      632.85     13.36 o 
   9   3  10        2.91       -1.33      2.57 o 
  10   3  10      139.27      143.81      7.51 o 
  11   3  10       25.59       31.55      4.70 o 
  12   3  10        1.01       -4.49      4.18 o 
  13   3  10        4.66        0.60      4.63 o 
  14   3  10       22.34       20.18     10.08 o 
 -18   4  10        0.53       -0.40      3.79 o 
 -17   4  10        1.75       -3.79      3.11 o 
 -16   4  10       59.06       61.41      6.22 o 
 -15   4  10        1.12        2.98      3.17 o 
 -14   4  10        0.49       -2.21      2.66 o 
 -13   4  10      132.53      111.21     12.00 o 
 -12   4  10      217.69      228.64      6.79 o 
 -11   4  10      738.24      723.10     11.23 o 
 -10   4  10       19.59        9.70      2.31 o 
  -9   4  10       98.77       86.30      4.00 o 
  -8   4  10      296.99      290.52      6.30 o 
  -7   4  10       30.00       26.83      2.03 o 
  -6   4  10     1181.05     1162.23     14.80 o 
  -5   4  10      777.86      809.80      8.77 o 
  -4   4  10        1.70        1.44      1.16 o 
  -3   4  10        0.88        1.06      0.90 o 
  -2   4  10       12.16       18.09      1.51 o 
  -1   4  10      232.06      213.89      4.59 o 
   0   4  10       91.18       87.43      3.92 o 
   1   4  10     1396.38     1352.12     15.93 o 
   2   4  10      386.69      379.54      8.23 o 
   3   4  10       68.97       68.78      5.49 o 
   4   4  10        0.66       -0.58      2.35 o 
   5   4  10       88.28       82.53      5.09 o 
   6   4  10      104.29       92.98      4.73 o 
   7   4  10      333.08      332.44      8.06 o 
   8   4  10       47.49       32.03      4.38 o 
   9   4  10      234.12      264.47      9.36 o 
  10   4  10        7.04        7.98      3.60 o 
  11   4  10       20.69       28.22      4.82 o 
  12   4  10        5.59        5.00      5.21 o 
  13   4  10        2.11       -0.61      6.97 o 
  14   4  10       30.99       30.70      8.24 o 
 -17   5  10       13.63       19.33      5.94 o 
 -16   5  10        0.24        4.02      3.61 o 
 -15   5  10       10.61        6.03      5.10 o 
 -14   5  10       31.16       37.75      4.62 o 
 -13   5  10       14.30       26.95      5.62 o 
 -12   5  10      677.78      687.99     13.45 o 
 -11   5  10        7.16        3.00      2.36 o 
 -10   5  10      284.07      278.64      7.08 o 
  -9   5  10      391.84      374.93     12.06 o 
  -8   5  10      531.07      545.22      8.90 o 
  -7   5  10       34.56       29.75      2.96 o 
  -6   5  10      133.38      118.35      3.66 o 
  -5   5  10        1.86        3.67      1.40 o 
  -4   5  10      112.36      120.51      3.58 o 
  -3   5  10       92.21       94.61      3.01 o 
  -2   5  10       82.32       75.71      3.23 o 
  -1   5  10       20.79       23.90      2.20 o 
   0   5  10       70.64       66.74      3.89 o 
   1   5  10      556.14      551.96     10.19 o 
   2   5  10       87.94       91.87      5.34 o 
   3   5  10      862.38      794.69     13.12 o 
   4   5  10      320.41      311.67      9.13 o 
   5   5  10       27.02       22.32      3.06 o 
   6   5  10       82.63       80.96      4.10 o 
   7   5  10      171.63      174.32      6.34 o 
   8   5  10      675.82      663.79     14.13 o 
   9   5  10       18.09       11.60      3.72 o 
  10   5  10       52.40       50.47      5.47 o 
  11   5  10       86.19       81.93      6.63 o 
  12   5  10        9.81        4.56      5.03 o 
  13   5  10        3.18        7.34      9.42 o 
 -16   6  10       22.60       24.49      8.72 o 
 -15   6  10       21.64       34.93      9.23 o 
 -14   6  10       12.22       15.52      6.87 o 
 -13   6  10        0.59        1.34      5.54 o 
 -12   6  10       35.09       35.75     10.78 o 
 -11   6  10       43.93       49.31     10.21 o 
 -10   6  10       22.69       29.83      9.03 o 
  -9   6  10      186.03      175.13     12.82 o 
  -8   6  10      244.81      240.83     18.45 o 
  -7   6  10        0.00       -0.60      2.84 o 
  -6   6  10      149.58      169.40      6.35 o 
  -5   6  10       14.98       18.32      3.04 o 
  -4   6  10      134.20      143.48      5.96 o 
  -3   6  10        2.99        3.88      2.26 o 
  -2   6  10       47.28       46.41      4.11 o 
  -1   6  10     1041.62     1031.14     14.80 o 
   0   6  10      350.83      353.20      8.50 o 
   1   6  10      188.29      172.86      7.98 o 
   2   6  10      588.79      579.41     11.49 o 
   3   6  10      129.65      139.39      6.40 o 
   4   6  10     1739.37     1578.48     22.32 o 
   5   6  10        9.71       14.07      3.55 o 
   6   6  10        6.73        8.72      4.54 o 
   7   6  10       45.25       39.26      5.74 o 
   8   6  10        1.56        1.64      3.80 o 
   9   6  10      113.40      116.76     17.24 o 
  10   6  10        9.29        5.95      4.65 o 
  11   6  10       13.58       17.93      5.81 o 
  12   6  10       12.25       26.50      6.30 o 
 -15   7  10        3.61        5.15      7.06 o 
 -14   7  10       63.57       61.33     10.62 o 
 -13   7  10        5.38       10.63      4.95 o 
 -12   7  10       25.57       34.01      6.27 o 
 -11   7  10       31.79       26.19      5.68 o 
 -10   7  10       21.80       20.35      5.15 o 
  -9   7  10       96.26      109.95     13.61 o 
  -8   7  10       53.32       59.58      6.48 o 
  -7   7  10        5.18       -3.25      3.79 o 
  -6   7  10        3.87        3.06      3.51 o 
  -5   7  10       61.85       63.14      4.94 o 
  -4   7  10       34.96       32.83      5.01 o 
  -3   7  10      117.13      118.76     10.43 o 
  -2   7  10       99.48      106.86      7.05 o 
  -1   7  10        7.48        9.38      3.39 o 
   0   7  10      512.44      475.37     14.94 o 
   1   7  10       59.67       61.71      4.70 o 
   2   7  10        0.74        2.42      2.65 o 
   3   7  10      113.81      104.54      7.98 o 
   4   7  10       38.00       47.48      6.08 o 
   5   7  10       59.30       50.40      5.98 o 
   6   7  10       23.67       14.20      4.58 o 
   7   7  10       68.20       49.12      6.50 o 
   8   7  10        1.45        6.89      4.35 o 
   9   7  10        8.24        8.98      5.09 o 
  10   7  10       58.60       72.80     15.46 o 
  11   7  10       21.49       45.77     14.03 o 
 -13   8  10       14.91       17.58      5.87 o 
 -12   8  10        2.67       -4.94      4.03 o 
 -11   8  10       12.76        4.14      5.76 o 
 -10   8  10       18.65       11.98      4.89 o 
  -9   8  10      527.41      527.89     56.69 o 
  -8   8  10      723.42      728.97     30.60 o 
  -7   8  10       56.68       52.17      6.65 o 
  -6   8  10       86.31       88.28      7.60 o 
  -5   8  10       34.12       34.20      4.31 o 
  -4   8  10        0.67        5.35      4.81 o 
  -3   8  10      590.62      585.19     13.45 o 
  -2   8  10       98.03      112.81      9.73 o 
  -1   8  10       71.38       69.15      5.85 o 
   0   8  10        0.45        0.33      3.80 o 
   1   8  10       17.68       22.09      5.23 o 
   2   8  10       20.79       16.83      5.14 o 
   3   8  10        0.74       -3.23      5.14 o 
   4   8  10       17.56       21.91      4.17 o 
   5   8  10        7.78       13.79      4.80 o 
   6   8  10       21.60       27.36      5.84 o 
   7   8  10        5.50        4.06      4.80 o 
   8   8  10       12.36       10.89      6.87 o 
   9   8  10        6.64        6.68      4.92 o 
 -11   9  10        1.43        6.57      5.15 o 
 -10   9  10        0.00       -3.17      5.25 o 
  -9   9  10       39.57       62.70      7.56 o 
  -8   9  10       44.95       58.18      7.15 o 
  -7   9  10        3.37        6.63      4.82 o 
  -6   9  10        6.43        5.68     10.21 o 
  -5   9  10       25.71       32.13      6.13 o 
  -4   9  10        0.01        5.44      3.53 o 
  -3   9  10       46.95       34.87      5.13 o 
  -2   9  10       20.72       26.17      6.27 o 
  -1   9  10        2.98        2.01      4.94 o 
   0   9  10       53.26       43.28      6.91 o 
   1   9  10       62.63       71.27      9.26 o 
   2   9  10        5.11        8.96      6.14 o 
   3   9  10       14.13       18.93      6.03 o 
   4   9  10       22.97       33.59      6.57 o 
   5   9  10        1.61       -6.68      7.13 o 
   6   9  10       21.34       15.01      9.10 o 
   7   9  10        0.42       -1.27      5.47 o 
  -9  10  10        0.13        6.87      6.68 o 
  -8  10  10        7.30        3.18      5.98 o 
  -7  10  10       42.39       43.79      7.04 o 
  -6  10  10      112.48      135.95     26.56 o 
  -5  10  10        0.01       -2.64      4.13 o 
  -4  10  10        3.11       -1.12      4.34 o 
  -3  10  10        2.25       -0.36      5.60 o 
  -2  10  10        0.10        2.88      3.89 o 
  -1  10  10       20.02       26.74      5.14 o 
   0  10  10        8.05       15.75      5.85 o 
   1  10  10       28.55       26.17      6.54 o 
   2  10  10       18.70       22.29      6.63 o 
   3  10  10        0.81        1.93      5.06 o 
 -19   1  11       19.59       19.17      6.14 o 
 -18   1  11       24.04       28.52      6.20 o 
 -17   1  11        1.83       -2.55      3.91 o 
 -16   1  11        2.72       -4.17      3.42 o 
 -15   1  11       67.00       57.77      7.51 o 
 -14   1  11       19.32        7.36      6.97 o 
 -13   1  11      208.62      197.24      9.09 o 
 -12   1  11        1.80        0.76      3.88 o 
 -11   1  11      411.53      398.86     11.29 o 
 -10   1  11      282.95      270.80      5.87 o 
  -9   1  11        0.72        1.57      1.34 o 
  -8   1  11        0.58        1.98      1.14 o 
  -7   1  11        7.51       12.22      1.40 o 
  -6   1  11      553.47      577.48      7.40 o 
  -5   1  11       11.56       20.20      1.49 o 
  -4   1  11      116.24      133.56      3.01 o 
  -3   1  11        0.25        0.43      0.91 o 
  -2   1  11      681.61      679.99      8.72 o 
  -1   1  11     4893.73     5045.70     48.32 o 
   0   1  11      184.38      152.21      6.07 o 
   1   1  11     3474.61     3298.45     56.43 o 
   2   1  11      368.96      384.73      9.78 o 
   3   1  11       72.44       84.02      4.99 o 
   4   1  11      231.36      208.27      7.51 o 
   5   1  11     1100.53     1198.60     32.22 o 
   6   1  11     1597.28     1636.16     23.65 o 
   7   1  11        4.33        5.64      2.10 o 
   8   1  11        2.12        0.81      2.06 o 
   9   1  11       83.40       79.56      4.84 o 
  10   1  11        1.33       -0.10      3.13 o 
  11   1  11        9.34        9.03      6.87 o 
  12   1  11      292.65      331.63     14.88 o 
  13   1  11      114.58      144.58     27.23 o 
  14   1  11        0.09        1.34      5.44 o 
 -19   2  11        0.00       -6.55      6.17 o 
 -18   2  11        8.11       11.02      7.83 o 
 -17   2  11       26.90       27.26      4.57 o 
 -16   2  11        3.25        4.63      3.30 o 
 -15   2  11       16.97       14.82      3.58 o 
 -14   2  11      729.67      679.90     13.54 o 
 -13   2  11      477.14      455.73     10.73 o 
 -12   2  11      227.32      225.88      8.57 o 
 -11   2  11      224.14      234.86      7.50 o 
 -10   2  11        0.06        4.39      1.90 o 
  -9   2  11        1.32       -1.21      1.29 o 
  -8   2  11        4.26       -0.11      1.00 o 
  -7   2  11       11.30       11.09      1.43 o 
  -6   2  11        5.12        4.39      1.18 o 
  -5   2  11        6.78        1.93      1.06 o 
  -4   2  11     3297.43     3580.60     49.41 o 
  -3   2  11      999.14     1160.38     10.20 o 
  -2   2  11       49.45       48.23      2.49 o 
  -1   2  11      268.01      272.40     28.63 o 
   0   2  11        0.03        0.56      2.64 o 
   1   2  11      144.11      159.84      6.65 o 
   2   2  11      140.77      151.96      6.85 o 
   3   2  11        0.44        1.46      2.02 o 
   4   2  11      194.13      198.56      7.71 o 
   5   2  11      433.85      421.34     14.09 o 
   6   2  11      275.19      263.50      8.74 o 
   7   2  11        3.21        2.45      2.18 o 
   8   2  11       28.67       20.50      3.03 o 
   9   2  11       34.07       35.66      4.35 o 
  10   2  11       20.19       21.69      4.18 o 
  11   2  11        0.40        1.17      3.98 o 
  12   2  11        3.19        3.56      4.69 o 
  13   2  11        3.58        3.35      4.84 o 
  14   2  11        1.03       -3.62      5.38 o 
 -18   3  11        3.36        6.48      4.02 o 
 -17   3  11       11.56       12.98      4.10 o 
 -16   3  11        4.15        4.48      4.42 o 
 -15   3  11       75.96       78.45      5.77 o 
 -14   3  11       52.53       37.54      4.38 o 
 -13   3  11      168.25      178.73      7.21 o 
 -12   3  11       62.75       61.94      4.66 o 
 -11   3  11      334.47      351.13      7.75 o 
 -10   3  11      262.75      264.25      6.91 o 
  -9   3  11       46.20       38.05      2.74 o 
  -8   3  11       33.04       34.98      2.59 o 
  -7   3  11      102.21      116.85      3.45 o 
  -6   3  11       34.76       22.01      1.98 o 
  -5   3  11      309.25      360.48      5.55 o 
  -4   3  11      573.83      578.02      8.43 o 
  -3   3  11       23.53       30.52      1.93 o 
  -2   3  11      781.61      858.38     13.40 o 
  -1   3  11     1376.82     1282.27     13.60 o 
   0   3  11      938.63      995.02     12.29 o 
   1   3  11      979.06     1025.49     18.00 o 
   2   3  11     2422.02     2419.16     36.17 o 
   3   3  11      452.88      491.34     12.44 o 
   4   3  11      235.76      242.68      9.04 o 
   5   3  11       51.51       57.10      5.07 o 
   6   3  11      538.82      510.02      9.66 o 
   7   3  11      142.54      155.52      5.87 o 
   8   3  11       45.28       38.11      3.77 o 
   9   3  11        0.01       -3.63      2.42 o 
  10   3  11        2.31        3.02      3.21 o 
  11   3  11        1.03       -1.85      2.97 o 
  12   3  11        4.89        3.92      4.98 o 
  13   3  11       41.03       52.10     20.20 o 
  14   3  11       22.62       22.09      7.04 o 
 -18   4  11        0.01       -4.71      3.78 o 
 -17   4  11        9.80        3.70      3.71 o 
 -16   4  11        9.98        5.79      3.66 o 
 -15   4  11       60.29       58.61      5.25 o 
 -14   4  11       23.18       22.92      3.98 o 
 -13   4  11       26.87       34.08      4.21 o 
 -12   4  11       82.93       83.71      5.86 o 
 -11   4  11       23.38       17.06      2.96 o 
 -10   4  11       22.91       31.21      3.01 o 
  -9   4  11        4.54        8.92      2.55 o 
  -8   4  11      159.98      147.32      5.08 o 
  -7   4  11      551.59      530.93      7.22 o 
  -6   4  11       34.57       26.29      2.08 o 
  -5   4  11     3018.45     3055.61     20.79 o 
  -4   4  11      149.04      149.83      3.94 o 
  -3   4  11        9.76       13.33      2.07 o 
  -2   4  11       48.06       55.01      2.29 o 
  -1   4  11      598.96      657.62     10.36 o 
   0   4  11       37.71       44.84      5.16 o 
   1   4  11       20.43       29.13      3.19 o 
   2   4  11       36.84       37.52      3.30 o 
   3   4  11       18.24       13.74      2.68 o 
   4   4  11      220.36      212.85      9.02 o 
   5   4  11        0.83       -1.47      2.31 o 
   6   4  11      180.03      172.44      6.24 o 
   7   4  11      268.96      275.77      7.70 o 
   8   4  11       65.15       48.40      4.89 o 
   9   4  11       16.51       12.14      3.75 o 
  10   4  11       28.19       25.81      4.61 o 
  11   4  11        1.20       10.20      3.81 o 
  12   4  11       24.97       14.01      5.80 o 
  13   4  11        0.60       -1.31      5.09 o 
 -17   5  11       15.41       19.29      5.98 o 
 -16   5  11        0.53        1.58      3.52 o 
 -15   5  11        1.28       -2.77      2.84 o 
 -14   5  11       16.77       14.53      4.73 o 
 -13   5  11       92.90       95.92     10.86 o 
 -12   5  11        0.23       -2.65      2.45 o 
 -11   5  11       28.88       33.30      3.47 o 
 -10   5  11      821.06      759.19     11.51 o 
  -9   5  11      271.98      267.05      8.63 o 
  -8   5  11       24.98       13.69      2.38 o 
  -7   5  11      638.94      619.99      9.38 o 
  -6   5  11      168.45      184.91      4.56 o 
  -5   5  11      461.13      434.33      6.70 o 
  -4   5  11       52.29       52.35      2.65 o 
  -3   5  11       64.76       60.07      3.31 o 
  -2   5  11        1.75        2.93      2.06 o 
  -1   5  11        4.87        5.34      1.70 o 
   0   5  11       82.57       94.33      4.50 o 
   1   5  11      397.08      364.03      8.36 o 
   2   5  11      348.55      330.34      8.31 o 
   3   5  11      238.03      216.36      7.46 o 
   4   5  11      501.97      492.86      9.33 o 
   5   5  11      222.82      198.87      5.79 o 
   6   5  11       48.11       46.45      3.47 o 
   7   5  11       61.98       69.78      4.57 o 
   8   5  11      163.16      154.31      9.24 o 
   9   5  11       19.32        9.24      3.80 o 
  10   5  11       65.54       54.77      5.80 o 
  11   5  11        6.95       10.38      4.33 o 
  12   5  11       52.55       67.31     10.85 o 
  13   5  11       19.43       27.87      6.99 o 
 -16   6  11       30.84       46.57      9.92 o 
 -15   6  11        1.25        5.15      6.23 o 
 -14   6  11        3.72        1.53      6.17 o 
 -13   6  11        5.96        8.46      6.11 o 
 -12   6  11       62.99       54.04      6.57 o 
 -11   6  11      187.15      202.60     10.14 o 
 -10   6  11       25.00       30.93      5.25 o 
  -9   6  11      272.61      257.32     10.76 o 
  -8   6  11       50.69       43.95      5.74 o 
  -7   6  11        1.03        0.75      6.81 o 
  -6   6  11      292.02      262.95      7.87 o 
  -5   6  11      313.61      295.80      8.39 o 
  -4   6  11       18.29       13.27      2.94 o 
  -3   6  11       31.78       36.28      3.77 o 
  -2   6  11        0.34       -0.48      3.25 o 
  -1   6  11      307.78      299.81     11.00 o 
   0   6  11     1406.59     1323.50     24.22 o 
   1   6  11        3.78        9.25      4.03 o 
   2   6  11      470.36      460.56     10.47 o 
   3   6  11      232.07      220.78      7.75 o 
   4   6  11       61.69       59.39      4.99 o 
   5   6  11      310.75      317.92     11.98 o 
   6   6  11       32.69       29.44      5.29 o 
   7   6  11       15.24       30.32      6.93 o 
   8   6  11       61.82       63.98      6.94 o 
   9   6  11       25.00       28.81      5.82 o 
  10   6  11        5.92        4.84      4.38 o 
  11   6  11        0.30        1.41      4.48 o 
  12   6  11       25.57       33.65      6.79 o 
 -15   7  11       20.10       32.19      9.03 o 
 -14   7  11       24.29       39.13      9.42 o 
 -13   7  11       22.04       27.30      6.11 o 
 -12   7  11      114.61      127.61      9.08 o 
 -11   7  11       52.19       52.67      6.64 o 
 -10   7  11      115.63      111.31      8.57 o 
  -9   7  11       30.17       38.23      5.81 o 
  -8   7  11       50.09       58.87      6.45 o 
  -7   7  11      167.82      156.61      8.60 o 
  -6   7  11        1.15       -0.02      4.01 o 
  -5   7  11      288.84      291.63     13.36 o 
  -4   7  11       12.49       15.91      3.59 o 
  -3   7  11       65.88       68.57      5.13 o 
  -2   7  11      229.45      221.58      8.27 o 
  -1   7  11       26.89       27.36      4.25 o 
   0   7  11        5.58        7.28      4.34 o 
   1   7  11        0.79        2.04      3.70 o 
   2   7  11       26.30       26.70      5.25 o 
   3   7  11       19.83       15.41      3.73 o 
   4   7  11      173.07      171.15      8.11 o 
   5   7  11        8.63       13.04      3.52 o 
   6   7  11       44.97       61.19      6.57 o 
   7   7  11       49.54       52.52      6.69 o 
   8   7  11       19.87       26.47      7.16 o 
   9   7  11        8.53        5.53      4.73 o 
  10   7  11       50.29       42.74     13.39 o 
 -13   8  11        6.51       12.00      5.67 o 
 -12   8  11        1.31       -0.15      4.36 o 
 -11   8  11       67.03       66.78      7.56 o 
 -10   8  11       32.56       39.46      8.37 o 
  -9   8  11       68.14       56.68      7.21 o 
  -8   8  11      571.05      563.45     17.07 o 
  -7   8  11       21.93       26.26      7.73 o 
  -6   8  11        2.45        1.36      3.89 o 
  -5   8  11       22.15       29.95      4.25 o 
  -4   8  11      180.85      203.19      8.34 o 
  -3   8  11       40.26       48.54      5.20 o 
  -2   8  11       25.68       22.86      4.54 o 
  -1   8  11       69.57       63.87      5.69 o 
   0   8  11       25.71       33.64      6.22 o 
   1   8  11       26.56       14.47      5.20 o 
   2   8  11       22.02       19.56      9.67 o 
   3   8  11       61.00       54.64      7.28 o 
   4   8  11       85.02       72.73      7.86 o 
   5   8  11       22.08       17.05      8.78 o 
   6   8  11       47.39       40.41      6.56 o 
   7   8  11       53.82       55.19      7.09 o 
   8   8  11        4.35        7.94      6.36 o 
   9   8  11        0.18       -3.12      5.60 o 
 -11   9  11        5.01       13.54      5.62 o 
 -10   9  11        1.75        4.22      6.27 o 
  -9   9  11        0.14       -0.99      4.37 o 
  -8   9  11        0.61        4.15      4.72 o 
  -7   9  11       68.29       77.02     10.85 o 
  -6   9  11        8.84        6.11      4.93 o 
  -5   9  11       98.46       80.04     10.53 o 
  -4   9  11       58.98       75.23      7.00 o 
  -3   9  11       30.08       35.31      5.17 o 
  -2   9  11        0.71        3.73      3.54 o 
  -1   9  11        1.24       -1.51      3.42 o 
   0   9  11       23.84       32.23      6.70 o 
   1   9  11        7.97        3.41      4.77 o 
   2   9  11       40.25       41.46      7.15 o 
   3   9  11       40.79       50.37      7.95 o 
   4   9  11       18.94       22.12      6.02 o 
   5   9  11        0.26       -2.48      6.87 o 
   6   9  11        5.37        6.30      8.53 o 
  -8  10  11       16.48       18.83      7.44 o 
  -7  10  11       85.84       84.11     10.75 o 
  -6  10  11      174.82      191.45     11.57 o 
  -5  10  11        0.02        4.92      5.00 o 
  -4  10  11        5.49        8.36      4.82 o 
  -3  10  11        6.17        7.26      4.09 o 
  -2  10  11        0.08       -6.26      4.17 o 
  -1  10  11        5.25        9.08      5.54 o 
   0  10  11        0.10        0.60      8.91 o 
   1  10  11       65.45       85.87     14.51 o 
   2  10  11        4.92        8.56      5.85 o 
   3  10  11       27.63       44.92     11.32 o 
 -19   0  12       46.82       52.87     10.88 o 
 -18   0  12        9.40       -0.32      6.43 o 
 -17   0  12        4.08        4.64      6.36 o 
 -16   0  12       54.73       40.14      8.91 o 
 -15   0  12      271.22      258.17     16.16 o 
 -14   0  12      186.50      178.52     12.98 o 
 -13   0  12      143.63      133.03     10.75 o 
 -12   0  12       68.63       58.60      7.63 o 
 -11   0  12      407.00      417.61     16.35 o 
 -10   0  12      619.89      583.98     18.70 o 
  -9   0  12      191.39      187.02      4.41 o 
  -8   0  12      109.27      119.31      3.48 o 
  -7   0  12     5892.25     5794.14     97.16 o 
  -6   0  12      494.96      464.18      6.84 o 
  -5   0  12       94.30       85.63      4.59 o 
  -4   0  12     2659.51     2838.90     43.64 o 
  -3   0  12      405.07      427.17      9.87 o 
  -2   0  12     2998.11     3190.16     33.92 o 
  -1   0  12      272.99      316.71     12.28 o 
   0   0  12      276.02      264.28     11.52 o 
   1   0  12      372.94      335.03     12.85 o 
   2   0  12      127.66      125.59      8.40 o 
   3   0  12      431.43      387.20     14.57 o 
   4   0  12     1310.25     1355.89     29.52 o 
   5   0  12     2403.65     2392.66     42.69 o 
   6   0  12      160.12      151.99     10.37 o 
   7   0  12      258.23      258.56      9.98 o 
   8   0  12      104.33       97.80      6.71 o 
   9   0  12      119.76      155.11      8.77 o 
  10   0  12       84.04      102.43     12.53 o 
  11   0  12      289.10      260.78     18.45 o 
  12   0  12       78.49      102.11     13.49 o 
  13   0  12       51.92       48.99     11.39 o 
  14   0  12        4.53       14.95      9.03 o 
 -19   1  12        3.48       -2.48      4.81 o 
 -18   1  12       44.88       51.39      8.59 o 
 -17   1  12        5.76        0.18      4.44 o 
 -16   1  12        1.77       -2.09      3.60 o 
 -15   1  12        3.91       -1.86      3.36 o 
 -14   1  12      324.12      269.58     11.05 o 
 -13   1  12       45.89       38.15      5.05 o 
 -12   1  12      175.82      166.20      6.46 o 
 -11   1  12       31.41       37.53      3.46 o 
 -10   1  12      130.85      100.67      3.92 o 
  -9   1  12       13.73       12.60      1.84 o 
  -8   1  12       26.60       22.55      1.77 o 
  -7   1  12     1230.06     1259.09     10.91 o 
  -6   1  12        6.31        7.93      1.25 o 
  -5   1  12      398.72      414.74      6.03 o 
  -4   1  12      326.85      328.65      4.85 o 
  -3   1  12     2801.19     2991.63     22.84 o 
  -2   1  12     4507.90     4469.02     50.65 o 
  -1   1  12     3183.13     3135.34     28.28 o 
   0   1  12      490.05      488.40     11.22 o 
   1   1  12      783.58      704.08     18.16 o 
   2   1  12        1.69        6.38      2.29 o 
   3   1  12      267.61      293.56      8.99 o 
   4   1  12      218.81      221.83      8.11 o 
   5   1  12       24.36       23.44      3.71 o 
   6   1  12      123.65      133.37      6.97 o 
   7   1  12       38.99       29.77      3.17 o 
   8   1  12        1.47       -2.94      1.96 o 
   9   1  12      107.95       99.29      5.20 o 
  10   1  12       91.30       81.71      6.09 o 
  11   1  12        1.96        4.57      4.43 o 
  12   1  12       64.61       70.55     10.18 o 
  13   1  12      165.00      188.67     12.61 o 
  14   1  12      106.12      123.59     14.89 o 
 -19   2  12        3.50        3.65      5.17 o 
 -18   2  12        2.42        2.04      4.70 o 
 -17   2  12        0.18       -1.98      3.10 o 
 -16   2  12       65.84       53.06      5.14 o 
 -15   2  12       26.47       18.67      3.72 o 
 -14   2  12      124.88       88.63      5.67 o 
 -13   2  12      157.02      159.50      6.82 o 
 -12   2  12      108.38      110.35      5.73 o 
 -11   2  12     2154.59     2089.09     24.86 o 
 -10   2  12      484.13      429.81      8.16 o 
  -9   2  12        0.09       -2.05      1.48 o 
  -8   2  12        2.30        3.80      1.26 o 
  -7   2  12       63.30       69.41      2.72 o 
  -6   2  12       56.30       54.13      3.49 o 
  -5   2  12        1.71        0.50      0.93 o 
  -4   2  12        0.34        0.29      1.28 o 
  -3   2  12        4.90        5.58      1.23 o 
  -2   2  12     1119.57     1147.84     12.61 o 
  -1   2  12       30.52       32.08      4.71 o 
   0   2  12      295.69      294.16     15.49 o 
   1   2  12      459.77      483.60     11.87 o 
   2   2  12       10.45        8.87      2.27 o 
   3   2  12      563.36      559.89     13.02 o 
   4   2  12      894.52      830.60     16.26 o 
   5   2  12        0.07        1.25      2.65 o 
   6   2  12      558.91      560.27     13.58 o 
   7   2  12       14.05       15.14      3.20 o 
   8   2  12      101.37      108.64      5.53 o 
   9   2  12        0.00        0.62      2.88 o 
  10   2  12       49.90       50.80      5.35 o 
  11   2  12        0.01        8.39      4.53 o 
  12   2  12       59.70       69.62      8.55 o 
  13   2  12        0.14        2.50      5.33 o 
  14   2  12        3.03        6.40      6.16 o 
 -18   3  12        0.01        0.28      4.22 o 
 -17   3  12       16.50       20.62      4.35 o 
 -16   3  12       11.02        5.31      3.53 o 
 -15   3  12       49.32       39.24      4.80 o 
 -14   3  12        9.23        8.25      4.49 o 
 -13   3  12       27.10       21.00      3.69 o 
 -12   3  12      557.79      525.96     11.15 o 
 -11   3  12     1364.55     1386.42     15.70 o 
 -10   3  12      837.81      783.08     11.06 o 
  -9   3  12       60.03       61.08      3.42 o 
  -8   3  12      532.43      559.49     10.09 o 
  -7   3  12       86.59       76.70      2.95 o 
  -6   3  12      165.42      196.00      4.33 o 
  -5   3  12      817.98      857.36      9.11 o 
  -4   3  12      846.79      977.63      9.84 o 
  -3   3  12      377.38      359.94      5.75 o 
  -2   3  12       48.97       39.16      2.57 o 
  -1   3  12        3.18        1.68      2.17 o 
   0   3  12      303.37      310.44      6.61 o 
   1   3  12      344.71      371.29     16.51 o 
   2   3  12       35.16       31.68      4.24 o 
   3   3  12       20.23       14.03      3.35 o 
   4   3  12       12.90       11.56      3.60 o 
   5   3  12      236.69      240.82      9.33 o 
   6   3  12       17.28       14.60      3.31 o 
   7   3  12       47.61       44.27      3.75 o 
   8   3  12       94.35       87.74      4.98 o 
   9   3  12        7.64       10.24      3.50 o 
  10   3  12       59.74       50.66      5.43 o 
  11   3  12        0.35        3.95      4.38 o 
  12   3  12        1.74        3.85      4.91 o 
  13   3  12        0.25       -6.30      4.20 o 
 -18   4  12        6.20       18.03      4.79 o 
 -17   4  12        3.04        0.51      3.46 o 
 -16   4  12       15.72       25.01      5.18 o 
 -15   4  12        1.84       -1.34      3.00 o 
 -14   4  12        1.56        4.36      3.06 o 
 -13   4  12      379.56      384.87     10.20 o 
 -12   4  12      438.32      416.47      9.19 o 
 -11   4  12      233.72      203.52      6.32 o 
 -10   4  12      295.99      310.25      7.31 o 
  -9   4  12       10.28        9.89      2.31 o 
  -8   4  12       55.72       57.73      3.31 o 
  -7   4  12       28.23       36.70      2.44 o 
  -6   4  12      539.98      591.70      7.82 o 
  -5   4  12        0.02        3.75      1.88 o 
  -4   4  12        6.73        5.33      1.52 o 
  -3   4  12      574.71      573.79      7.67 o 
  -2   4  12       95.27       93.19      4.72 o 
  -1   4  12      157.98      180.81     15.52 o 
   0   4  12       71.75       71.38      3.78 o 
   1   4  12       23.20       29.51     10.27 o 
   2   4  12      261.09      242.73      6.87 o 
   3   4  12       99.60      107.15      7.01 o 
   4   4  12        6.26        3.79      3.24 o 
   5   4  12       16.05       13.72      3.38 o 
   6   4  12      758.69      692.73     11.92 o 
   7   4  12      107.44      120.60      5.68 o 
   8   4  12        0.29        3.20      3.20 o 
   9   4  12       24.78       15.47      4.20 o 
  10   4  12       13.92       13.67      4.01 o 
  11   4  12       16.72       12.85      4.44 o 
  12   4  12       38.49       41.82      7.53 o 
  13   4  12       31.05       44.12      8.05 o 
 -17   5  12       22.49       29.39      6.16 o 
 -16   5  12        1.41       -7.54      5.03 o 
 -15   5  12        0.27        4.26      3.42 o 
 -14   5  12        0.38       -2.78      2.70 o 
 -13   5  12        7.67       11.79      5.19 o 
 -12   5  12      331.98      331.67      8.37 o 
 -11   5  12       40.44       39.67      3.57 o 
 -10   5  12      505.28      487.62      9.29 o 
  -9   5  12      828.46      777.09     11.39 o 
  -8   5  12       25.64       22.62      2.75 o 
  -7   5  12      778.75      803.96     10.98 o 
  -6   5  12       51.79       45.72      2.67 o 
  -5   5  12       20.81       14.99      1.93 o 
  -4   5  12       49.59       48.58      3.11 o 
  -3   5  12       55.11       60.77      3.44 o 
  -2   5  12        4.46        2.68      4.24 o 
  -1   5  12       60.58       67.11      4.45 o 
   0   5  12      130.26      148.07      8.12 o 
   1   5  12       36.13       29.83      3.36 o 
   2   5  12       76.94       65.96      5.36 o 
   3   5  12       28.82       25.53      3.75 o 
   4   5  12      434.23      431.59     11.38 o 
   5   5  12       29.20       23.71      3.54 o 
   6   5  12       18.37       11.19      2.60 o 
   7   5  12      100.63      113.23      6.86 o 
   8   5  12       39.05       46.24      5.15 o 
   9   5  12        6.27        0.99      3.31 o 
  10   5  12       79.14       98.39      9.56 o 
  11   5  12        0.00       -3.90      3.47 o 
  12   5  12        4.08       -2.06      6.33 o 
 -16   6  12        2.87       -2.35      6.87 o 
 -15   6  12        0.30        5.66      6.74 o 
 -14   6  12       19.90       27.99      7.95 o 
 -13   6  12       29.77       41.42      8.72 o 
 -12   6  12       10.89       14.17      4.67 o 
 -11   6  12       37.85       33.47      5.69 o 
 -10   6  12       10.52        9.71      4.23 o 
  -9   6  12        4.94        4.18      3.87 o 
  -8   6  12       54.90       40.65     10.59 o 
  -7   6  12       10.11        4.89      4.36 o 
  -6   6  12      226.37      232.64      7.61 o 
  -5   6  12      172.01      162.01      6.64 o 
  -4   6  12      131.21      131.80      6.12 o 
  -3   6  12        2.14        1.45      2.38 o 
  -2   6  12       59.65       50.97      4.45 o 
  -1   6  12        2.90        2.29      2.60 o 
   0   6  12      125.95      116.15      8.00 o 
   1   6  12      373.68      396.28     13.45 o 
   2   6  12      841.76      797.66     19.12 o 
   3   6  12      175.17      159.53      6.95 o 
   4   6  12      304.19      263.89      8.74 o 
   5   6  12        0.70        0.30      2.84 o 
   6   6  12        3.97        7.81      4.06 o 
   7   6  12       13.49       22.47      5.20 o 
   8   6  12       13.75       22.39      5.35 o 
   9   6  12       31.83       35.84      6.97 o 
  10   6  12        1.59        5.82      4.67 o 
  11   6  12       27.52       41.10      7.02 o 
 -15   7  12       28.35       34.36      9.29 o 
 -14   7  12        4.13       -0.70      6.04 o 
 -13   7  12        8.95        1.23      4.90 o 
 -12   7  12       18.74       26.90      5.92 o 
 -11   7  12        1.91        6.39      4.75 o 
 -10   7  12       60.11       67.85      7.34 o 
  -9   7  12      406.26      419.54     14.18 o 
  -8   7  12       67.48       80.68      7.07 o 
  -7   7  12       18.62       17.05      4.80 o 
  -6   7  12      262.68      230.44     10.44 o 
  -5   7  12       90.62       90.41      5.70 o 
  -4   7  12      210.25      207.95      9.50 o 
  -3   7  12       18.63       11.39      3.45 o 
  -2   7  12       15.62       11.72      5.80 o 
  -1   7  12      864.85      862.96     25.78 o 
   0   7  12      272.73      260.46     11.87 o 
   1   7  12        0.33       -2.56      3.62 o 
   2   7  12        2.08        4.46      4.11 o 
   3   7  12       78.15       75.30      7.71 o 
   4   7  12       46.07       45.40     11.39 o 
   5   7  12       47.98       45.24      6.55 o 
   6   7  12        5.18       12.11      4.74 o 
   7   7  12       11.81       10.94      4.74 o 
   8   7  12        3.22       -0.04      4.19 o 
   9   7  12        6.84       13.73      5.47 o 
  10   7  12        1.61        0.87      4.96 o 
 -13   8  12       17.57       19.47      5.94 o 
 -12   8  12       31.71       22.48      5.98 o 
 -11   8  12       53.27       50.82      7.24 o 
 -10   8  12      127.01      105.18      8.70 o 
  -9   8  12       95.34      117.75      8.92 o 
  -8   8  12       26.98       32.52     10.21 o 
  -7   8  12       81.94       92.15      8.12 o 
  -6   8  12       52.24       67.99     13.42 o 
  -5   8  12       19.17       16.67      4.01 o 
  -4   8  12      273.89      276.25      9.61 o 
  -3   8  12       88.41       84.07      6.19 o 
  -2   8  12        0.52        0.73      3.35 o 
  -1   8  12        1.01       -2.60      3.19 o 
   0   8  12       86.77       88.37      8.27 o 
   1   8  12       17.55       18.56      5.52 o 
   2   8  12       31.01       36.10      6.36 o 
   3   8  12       48.17       46.86      7.02 o 
   4   8  12      122.05       97.18      8.91 o 
   5   8  12      104.93       89.71     13.17 o 
   6   8  12        6.20        9.10      8.27 o 
   7   8  12       71.48      109.24     14.57 o 
   8   8  12       39.36       40.02     11.13 o 
 -11   9  12       13.24       17.76      5.81 o 
 -10   9  12        9.77        9.41      5.03 o 
  -9   9  12       16.90       28.12      6.56 o 
  -8   9  12        0.84        4.56      5.14 o 
  -7   9  12       74.79       81.02      8.09 o 
  -6   9  12        8.69       10.07      5.69 o 
  -5   9  12       71.24       78.08     12.02 o 
  -4   9  12      146.19      153.59      9.40 o 
  -3   9  12       25.41       27.93      4.89 o 
  -2   9  12        6.03        2.82      3.70 o 
  -1   9  12        0.00        4.73      4.35 o 
   0   9  12        5.44       -0.34      6.52 o 
   1   9  12       29.72       24.33      6.25 o 
   2   9  12        0.00        2.56      4.69 o 
   3   9  12        0.96        9.69      6.36 o 
   4   9  12       18.56       17.75      8.14 o 
   5   9  12        9.59       24.94      9.35 o 
  -8  10  12        1.09       -3.37      5.54 o 
  -7  10  12       42.25       46.32      9.03 o 
  -6  10  12       91.05       95.50      9.14 o 
  -5  10  12       10.83        8.82     11.42 o 
  -4  10  12        0.00       -6.28      4.18 o 
  -3  10  12       21.77       20.30      4.82 o 
  -2  10  12       43.62       44.40      6.00 o 
  -1  10  12        2.82       14.93      5.84 o 
   0  10  12       42.53       47.55      7.83 o 
   1  10  12        6.07        6.84      5.42 o 
   2  10  12        1.73        7.50      5.38 o 
   3  10  12        3.87       15.08      8.91 o 
 -19   1  13        7.08        4.86      5.00 o 
 -18   1  13       36.55       45.23      7.20 o 
 -17   1  13        9.29        8.44      5.07 o 
 -16   1  13        8.49        6.90      4.21 o 
 -15   1  13        6.54        5.16      4.14 o 
 -14   1  13      117.19      106.92      7.80 o 
 -13   1  13        2.37        5.32      3.62 o 
 -12   1  13        7.90        4.61      2.51 o 
 -11   1  13      131.14      142.23      5.75 o 
 -10   1  13       15.43       12.80      2.21 o 
  -9   1  13      442.48      456.34      7.45 o 
  -8   1  13      152.50      157.61      3.82 o 
  -7   1  13      144.18      171.66      3.84 o 
  -6   1  13      124.85      111.50      3.78 o 
  -5   1  13        9.33       15.22      1.41 o 
  -4   1  13       87.47       89.84      2.79 o 
  -3   1  13      697.42      754.97      9.91 o 
  -2   1  13     2666.01     2632.78     22.45 o 
  -1   1  13      310.48      255.13      8.39 o 
   0   1  13     1540.55     1537.28     22.22 o 
   1   1  13       37.42       32.69      3.85 o 
   2   1  13       36.38       28.82      4.80 o 
   3   1  13        6.12        2.23      2.99 o 
   4   1  13       92.34       96.11     10.21 o 
   5   1  13      207.27      215.55     16.19 o 
   6   1  13      369.98      368.69     11.16 o 
   7   1  13        3.69        4.41      2.42 o 
   8   1  13       28.66       28.66      3.46 o 
   9   1  13        4.35        2.29      2.51 o 
  10   1  13      148.26      160.72      8.12 o 
  11   1  13      169.84      181.89     15.43 o 
  12   1  13      101.98      106.63      9.82 o 
  13   1  13        0.48       -2.37      4.85 o 
  14   1  13       30.73       19.31     13.58 o 
 -18   2  13       25.12       19.29      5.87 o 
 -17   2  13        0.78       -1.81      4.14 o 
 -16   2  13        6.59        4.30      5.79 o 
 -15   2  13       13.93       16.24      3.73 o 
 -14   2  13      279.34      238.79     13.02 o 
 -13   2  13      655.74      679.99     12.92 o 
 -12   2  13       42.06       39.56      4.97 o 
 -11   2  13     1611.95     1596.18     36.66 o 
 -10   2  13      649.32      622.95      9.57 o 
  -9   2  13       84.23       72.13      5.94 o 
  -8   2  13       14.71       15.12      1.73 o 
  -7   2  13      719.92      704.85      8.20 o 
  -6   2  13      963.28      861.46      9.94 o 
  -5   2  13       16.06       21.89      1.77 o 
  -4   2  13      171.75      162.77      3.80 o 
  -3   2  13       33.57       37.39      2.15 o 
  -2   2  13      789.41      845.10     12.80 o 
  -1   2  13     2833.43     3028.39     35.42 o 
   0   2  13     2715.22     2733.25     33.21 o 
   1   2  13      527.74      508.62     12.66 o 
   2   2  13       65.46       64.78      5.04 o 
   3   2  13      679.44      697.89     18.42 o 
   4   2  13       66.51       66.08      5.43 o 
   5   2  13      144.62      142.33      7.33 o 
   6   2  13        4.04        3.92      3.08 o 
   7   2  13        6.58       10.69      2.71 o 
   8   2  13       21.02       11.92      2.89 o 
   9   2  13        4.97        3.47      3.03 o 
  10   2  13       41.85       53.71      5.55 o 
  11   2  13       27.21       27.27      6.08 o 
  12   2  13        0.46        2.30      8.37 o 
  13   2  13       16.53       12.48      6.06 o 
 -18   3  13       16.18       35.57      6.52 o 
 -17   3  13        3.29        2.37      3.51 o 
 -16   3  13       56.68       46.75      5.15 o 
 -15   3  13      185.06      206.63      8.25 o 
 -14   3  13      106.70      113.88      6.32 o 
 -13   3  13      166.58      191.29     13.49 o 
 -12   3  13      110.66      133.71     11.07 o 
 -11   3  13      596.17      600.45     12.81 o 
 -10   3  13       68.44       76.62      4.06 o 
  -9   3  13       81.86       75.76      3.86 o 
  -8   3  13      398.25      397.02      7.34 o 
  -7   3  13        7.67       10.88      1.65 o 
  -6   3  13       13.46       19.98      1.86 o 
  -5   3  13      742.17      724.08     13.71 o 
  -4   3  13      126.90      121.69      3.61 o 
  -3   3  13      395.41      423.92      6.48 o 
  -2   3  13        6.23       16.41     10.70 o 
  -1   3  13        0.78       -2.20      1.92 o 
   0   3  13      858.68      874.31     12.35 o 
   1   3  13        1.32        3.33      2.69 o 
   2   3  13        0.00       -0.20      2.53 o 
   3   3  13        1.24        2.62      2.94 o 
   4   3  13      371.56      380.87     17.69 o 
   5   3  13       81.60       86.97      6.93 o 
   6   3  13       24.10       25.09      3.83 o 
   7   3  13      306.48      290.52      7.99 o 
   8   3  13       48.94       49.92      5.15 o 
   9   3  13        9.18       12.93      3.78 o 
  10   3  13       11.43        7.54      3.71 o 
  11   3  13       15.08       15.11      5.34 o 
  12   3  13       66.16       76.05      8.95 o 
  13   3  13        0.92        2.57      5.60 o 
 -18   4  13       33.40       48.81      5.89 o 
 -17   4  13       24.17       26.11      4.85 o 
 -16   4  13       27.13       35.04      4.83 o 
 -15   4  13      101.86      102.91      7.84 o 
 -14   4  13       47.67       49.70      4.76 o 
 -13   4  13      166.92      163.09      7.04 o 
 -12   4  13       38.97       33.32      3.46 o 
 -11   4  13       19.71       13.18      2.76 o 
 -10   4  13       84.98       68.57      5.73 o 
  -9   4  13      891.40      862.98     11.79 o 
  -8   4  13      148.37      144.21      4.99 o 
  -7   4  13       93.39       94.53      3.52 o 
  -6   4  13     1031.84     1085.71     11.21 o 
  -5   4  13       23.44       24.51      2.17 o 
  -4   4  13       38.53       43.14      2.54 o 
  -3   4  13      789.66      815.07     10.81 o 
  -2   4  13        0.12        2.06      1.96 o 
  -1   4  13      924.96      956.54     18.71 o 
   0   4  13      228.46      199.95      9.61 o 
   1   4  13      375.34      382.38      9.51 o 
   2   4  13        0.29        0.39      3.04 o 
   3   4  13        9.48        8.39      6.01 o 
   4   4  13      119.77      120.34      7.48 o 
   5   4  13       22.15       33.51      5.28 o 
   6   4  13      259.02      264.14      7.88 o 
   7   4  13        0.53        3.33      2.63 o 
   8   4  13      204.50      192.27      8.47 o 
   9   4  13       42.63       52.62      5.96 o 
  10   4  13       12.44        8.74      4.36 o 
  11   4  13        2.36        2.85      4.51 o 
  12   4  13       16.55       24.94      6.75 o 
 -17   5  13        0.83       -0.14      4.42 o 
 -16   5  13       14.18       20.41     13.84 o 
 -15   5  13        1.73        0.16      3.11 o 
 -14   5  13        4.80        3.95      3.18 o 
 -13   5  13       19.69       19.80      3.71 o 
 -12   5  13       10.42       15.91      3.12 o 
 -11   5  13       44.37       43.38      3.67 o 
 -10   5  13       52.11       61.40      5.07 o 
  -9   5  13      684.57      680.05     10.81 o 
  -8   5  13      920.72      878.03     20.96 o 
  -7   5  13      181.69      178.18      4.88 o 
  -6   5  13      167.54      159.47      5.52 o 
  -5   5  13      282.16      272.88      5.65 o 
  -4   5  13       30.20       35.62      2.56 o 
  -3   5  13      115.62      121.32      6.01 o 
  -2   5  13      334.70      336.62      8.74 o 
  -1   5  13       77.23       68.86      6.09 o 
   0   5  13       75.25       74.67      8.11 o 
   1   5  13     1840.44     1728.26     28.09 o 
   2   5  13     1268.54     1253.42     23.56 o 
   3   5  13     1042.51     1053.95     16.13 o 
   4   5  13      165.54      178.83     12.22 o 
   5   5  13        2.01       -2.59      2.62 o 
   6   5  13        0.02       -0.63      2.13 o 
   7   5  13       51.64       36.00      4.68 o 
   8   5  13       76.84       69.22      5.83 o 
   9   5  13        0.09        1.67      3.49 o 
  10   5  13       28.39       23.08      4.78 o 
  11   5  13        0.70        4.47      3.92 o 
  12   5  13        6.19        5.47      5.44 o 
 -16   6  13       20.66       35.18      9.54 o 
 -15   6  13       58.22       77.24     11.07 o 
 -14   6  13       12.06        9.23      6.30 o 
 -13   6  13        2.49       -4.14      5.09 o 
 -12   6  13        0.11       -4.41      3.68 o 
 -11   6  13       14.59        1.27      5.31 o 
 -10   6  13      119.26      127.75      8.44 o 
  -9   6  13        8.89        8.17      3.72 o 
  -8   6  13      173.66      160.94     10.47 o 
  -7   6  13      795.13      759.66     17.29 o 
  -6   6  13       84.64       86.90      5.45 o 
  -5   6  13      316.01      313.18      8.98 o 
  -4   6  13        2.21        0.46      2.46 o 
  -3   6  13      159.42      158.58      6.70 o 
  -2   6  13      167.57      183.31      7.33 o 
  -1   6  13      414.16      388.18     13.42 o 
   0   6  13        2.55        0.63      3.60 o 
   1   6  13       36.78       22.88      5.31 o 
   2   6  13       64.92       70.31      6.97 o 
   3   6  13        1.28       -1.43      3.82 o 
   4   6  13      508.54      487.08     15.56 o 
   5   6  13       29.74       24.74      4.16 o 
   6   6  13       14.94       16.07      4.86 o 
   7   6  13        9.86        6.61      4.11 o 
   8   6  13        3.34        7.06      8.43 o 
   9   6  13       10.57       18.65      5.58 o 
  10   6  13        1.21        2.19      8.75 o 
  11   6  13        4.77        9.28      5.34 o 
 -15   7  13        4.08       13.23      7.70 o 
 -14   7  13       17.62       11.71      6.81 o 
 -13   7  13        4.87        2.80      5.69 o 
 -12   7  13       17.97       16.80      5.29 o 
 -11   7  13       27.58       18.56      5.34 o 
 -10   7  13      202.86      184.62     10.20 o 
  -9   7  13        0.20        1.14      3.94 o 
  -8   7  13       38.43       46.82      6.30 o 
  -7   7  13       30.60       36.26      5.67 o 
  -6   7  13      270.11      256.99     10.94 o 
  -5   7  13       31.39       29.53      4.15 o 
  -4   7  13        6.43        7.85      4.46 o 
  -3   7  13        0.02       -1.30      2.84 o 
  -2   7  13        0.24        0.78      3.06 o 
  -1   7  13      225.98      238.55     11.48 o 
   0   7  13      131.42      128.31     10.27 o 
   1   7  13      207.43      177.61     10.10 o 
   2   7  13      157.27      158.00      9.94 o 
   3   7  13       26.48       31.00      7.86 o 
   4   7  13       18.46        9.20      4.93 o 
   5   7  13        3.51        4.69      4.72 o 
   6   7  13      126.36      125.72     13.61 o 
   7   7  13       93.62      123.36     14.25 o 
   8   7  13        0.15        9.67      7.70 o 
   9   7  13        0.21        0.63      4.65 o 
 -13   8  13       14.25       16.56      5.93 o 
 -12   8  13       64.96       68.78      7.95 o 
 -11   8  13       15.88       11.92      5.21 o 
 -10   8  13       15.35       21.74      5.84 o 
  -9   8  13       54.48       73.58      7.89 o 
  -8   8  13        0.71       -0.53      4.40 o 
  -7   8  13        3.68       -3.78      4.45 o 
  -6   8  13       16.67       22.67      5.56 o 
  -5   8  13        7.12       10.81      3.70 o 
  -4   8  13        7.86       15.97      4.11 o 
  -3   8  13        0.03        1.02      3.45 o 
  -2   8  13        0.92       -5.70      3.80 o 
  -1   8  13       29.52       23.22     10.08 o 
   0   8  13       41.06       35.42      6.38 o 
   1   8  13        9.31       20.73      5.37 o 
   2   8  13      149.13      171.83     10.64 o 
   3   8  13        6.90        6.24      4.69 o 
   4   8  13       81.22       65.27      8.13 o 
   5   8  13      149.98      125.97     15.21 o 
   6   8  13       26.34       41.10     10.69 o 
   7   8  13       62.12       54.84     12.02 o 
 -11   9  13       19.18       20.36      7.32 o 
 -10   9  13       73.51       80.12     16.41 o 
  -9   9  13        8.55        9.04      5.33 o 
  -8   9  13       25.30       33.30      6.44 o 
  -7   9  13      217.00      240.95     22.36 o 
  -6   9  13       63.96       64.72     17.94 o 
  -5   9  13       40.40       43.28      6.97 o 
  -4   9  13      184.07      199.15      9.26 o 
  -3   9  13       24.34       23.21      4.96 o 
  -2   9  13        5.13        3.98      3.63 o 
  -1   9  13      123.09      136.70     20.33 o 
   0   9  13       10.23       13.19      6.39 o 
   1   9  13      159.59      169.52     11.54 o 
   2   9  13        0.06       -1.69      4.33 o 
   3   9  13       15.08       17.41      5.94 o 
   4   9  13        0.03        0.64      6.30 o 
  -7  10  13       31.70       51.66      9.92 o 
  -6  10  13       32.83       37.54      9.23 o 
  -5  10  13        2.98        1.91      6.62 o 
  -4  10  13        8.56       12.02      5.84 o 
  -3  10  13        0.16        3.08      6.50 o 
  -2  10  13       19.61       25.08      6.65 o 
  -1  10  13        5.85       10.87      9.86 o 
   0  10  13       37.85       40.98      7.60 o 
   1  10  13       90.38       93.81      9.92 o 
   2  10  13       52.31       54.46     12.34 o 
 -19   0  14       82.29       94.16     13.30 o 
 -18   0  14       11.30       20.23      7.95 o 
 -17   0  14        6.96        7.00      6.81 o 
 -16   0  14       51.94       59.04      9.80 o 
 -15   0  14        5.14       -4.45      4.64 o 
 -14   0  14      275.94      261.48     15.27 o 
 -13   0  14      289.97      288.08     15.40 o 
 -12   0  14      150.12      128.83     10.75 o 
 -11   0  14      292.11      270.26     13.87 o 
 -10   0  14        1.87        5.09      4.52 o 
  -9   0  14     3667.34     3481.19     43.74 o 
  -8   0  14      226.87      192.01      7.13 o 
  -7   0  14     1872.19     1821.40     23.97 o 
  -6   0  14     1170.43     1176.56     18.33 o 
  -5   0  14     1378.58     1434.36     22.81 o 
  -4   0  14       15.17       28.46      3.40 o 
  -3   0  14     1878.12     1888.53     24.81 o 
  -2   0  14     6106.19     6368.28     64.35 o 
  -1   0  14      602.83      597.91     18.64 o 
   0   0  14      647.07      687.36     20.04 o 
   1   0  14       24.52       25.58      5.09 o 
   2   0  14       36.77       57.51      6.74 o 
   3   0  14      562.47      552.36     18.90 o 
   4   0  14       56.11       60.25      7.38 o 
   5   0  14      131.68      139.20     10.69 o 
   6   0  14       68.77       84.87      9.10 o 
   7   0  14       20.76       18.67      5.09 o 
   8   0  14       26.09       20.85      4.79 o 
   9   0  14      257.36      246.00     11.06 o 
  10   0  14      197.33      223.06     17.11 o 
  11   0  14      183.39      183.80     16.92 o 
  12   0  14       62.78       51.28     11.32 o 
  13   0  14       68.62       89.45     14.19 o 
 -19   1  14       25.16       29.33      6.40 o 
 -18   1  14        1.05       -0.73      4.52 o 
 -17   1  14        8.62        6.93      4.70 o 
 -16   1  14        7.27        3.81      3.98 o 
 -15   1  14        8.69        1.20      3.77 o 
 -14   1  14       64.37       58.77      6.34 o 
 -13   1  14      358.01      321.31     11.47 o 
 -12   1  14        0.05       -4.38      3.21 o 
 -11   1  14      108.71      110.45      8.24 o 
 -10   1  14      660.88      630.53     11.32 o 
  -9   1  14      707.87      703.75      8.40 o 
  -8   1  14      202.70      214.55      4.84 o 
  -7   1  14       37.34       37.84      2.13 o 
  -6   1  14     1131.39     1172.34     18.58 o 
  -5   1  14      518.25      525.94      6.61 o 
  -4   1  14     1416.30     1446.13     14.89 o 
  -3   1  14      279.72      275.43      6.18 o 
  -2   1  14     2643.26     2586.62     25.93 o 
  -1   1  14     2481.80     2323.33     57.51 o 
   0   1  14       16.28       10.00      3.40 o 
   1   1  14        4.86        5.44      2.99 o 
   2   1  14       42.49       33.75      4.07 o 
   3   1  14       45.52       57.03      5.07 o 
   4   1  14       94.76      106.63      8.53 o 
   5   1  14       74.54       56.42     10.40 o 
   6   1  14     1038.61     1012.71     57.07 o 
   7   1  14      276.18      274.28      7.75 o 
   8   1  14       16.35       11.16      2.91 o 
   9   1  14      105.20      112.61      5.71 o 
  10   1  14        1.47       -4.50      3.64 o 
  11   1  14       48.41       29.90      6.86 o 
  12   1  14      162.83      183.03     24.75 o 
  13   1  14        3.50        4.06      5.82 o 
 -18   2  14       16.33       14.65     11.10 o 
 -17   2  14       76.98       73.63      7.58 o 
 -16   2  14        0.08       -3.05      3.62 o 
 -15   2  14       32.47       32.76      5.59 o 
 -14   2  14        5.58        2.09      3.64 o 
 -13   2  14      184.73      180.31      9.09 o 
 -12   2  14      287.94      307.59      9.32 o 
 -11   2  14      390.84      415.88      8.34 o 
 -10   2  14      264.12      229.28      6.04 o 
  -9   2  14      207.69      212.11      5.55 o 
  -8   2  14        0.00        0.05      1.24 o 
  -7   2  14      221.04      230.46      5.74 o 
  -6   2  14       97.88       97.15      3.23 o 
  -5   2  14      157.38      157.10      3.92 o 
  -4   2  14      278.38      277.60      5.10 o 
  -3   2  14      292.58      325.23      6.79 o 
  -2   2  14       94.44       88.26      5.76 o 
  -1   2  14      796.71      799.27     16.18 o 
   0   2  14      557.55      533.04     13.26 o 
   1   2  14      389.97      386.29     10.79 o 
   2   2  14      229.38      227.05     24.34 o 
   3   2  14        3.38        5.69      3.05 o 
   4   2  14      144.85      157.75      7.84 o 
   5   2  14       40.67       38.41      4.88 o 
   6   2  14       22.73        9.77      3.48 o 
   7   2  14       65.70       54.81      4.24 o 
   8   2  14       85.40       77.24      4.94 o 
   9   2  14        2.59        0.97      3.01 o 
  10   2  14        1.10       -3.38      2.91 o 
  11   2  14        8.34        7.54      5.05 o 
  12   2  14       20.61       26.92      6.60 o 
  13   2  14        2.34        5.43      5.52 o 
 -18   3  14        5.61       -1.27      5.12 o 
 -17   3  14        1.04       -0.31      4.26 o 
 -16   3  14        7.08        4.12      4.02 o 
 -15   3  14       54.06       43.69      4.79 o 
 -14   3  14        9.40        8.46      3.20 o 
 -13   3  14      118.74      110.39      6.11 o 
 -12   3  14      552.18      586.87     11.94 o 
 -11   3  14       30.79       27.13      3.37 o 
 -10   3  14        0.07        1.22      2.23 o 
  -9   3  14       33.56       29.54      2.79 o 
  -8   3  14        4.49        4.75      1.59 o 
  -7   3  14      324.19      332.63      5.93 o 
  -6   3  14      158.45      161.84      4.22 o 
  -5   3  14       24.44       19.17      2.07 o 
  -4   3  14        3.31        3.30      1.35 o 
  -3   3  14      489.34      478.71      7.30 o 
  -2   3  14      192.88      199.09      8.37 o 
  -1   3  14        6.83        6.56      3.69 o 
   0   3  14      360.54      357.28     11.23 o 
   1   3  14      250.21      235.12      9.27 o 
   2   3  14      378.37      365.46     17.53 o 
   3   3  14      290.10      266.48      9.22 o 
   4   3  14       32.99       34.70      5.01 o 
   5   3  14      229.46      220.68      9.53 o 
   6   3  14        0.72        2.33      3.38 o 
   7   3  14        3.02        3.92      2.59 o 
   8   3  14      115.42       99.64      6.43 o 
   9   3  14      175.56      157.90      8.26 o 
  10   3  14        0.73       -2.87      3.00 o 
  11   3  14       14.63        9.91      5.25 o 
  12   3  14        2.86       -2.23      7.06 o 
 -17   4  14        0.18       -2.93      4.00 o 
 -16   4  14       32.28       29.65      5.16 o 
 -15   4  14       34.82       36.69      4.64 o 
 -14   4  14        7.47       10.06      3.30 o 
 -13   4  14       64.75       76.60      5.28 o 
 -12   4  14        4.35        3.96      3.16 o 
 -11   4  14       27.46       18.50      2.98 o 
 -10   4  14       29.82       37.13      3.39 o 
  -9   4  14        0.18        5.28      2.30 o 
  -8   4  14       18.74       18.12      2.50 o 
  -7   4  14       96.80       86.94      3.99 o 
  -6   4  14      648.77      572.14      8.06 o 
  -5   4  14      108.27      109.16      4.23 o 
  -4   4  14       63.49       54.30      3.97 o 
  -3   4  14      660.03      630.01      9.70 o 
  -2   4  14      477.17      520.76     13.83 o 
  -1   4  14       96.45       89.68      6.66 o 
   0   4  14     1365.93     1285.46     93.81 o 
   1   4  14     1622.38     1551.60     86.21 o 
   2   4  14      112.65      112.65     15.30 o 
   3   4  14       44.22       36.45      5.13 o 
   4   4  14       74.80       69.64      6.39 o 
   5   4  14        1.01       -1.57      4.55 o 
   6   4  14       50.26       43.49      6.14 o 
   7   4  14       69.78       66.05      4.73 o 
   8   4  14        8.14        1.04      3.37 o 
   9   4  14        5.57        6.06      4.99 o 
  10   4  14       92.61       91.54      7.04 o 
  11   4  14       44.88       63.84      6.53 o 
  12   4  14        7.21       10.67      5.72 o 
 -17   5  14       15.39       28.07      6.02 o 
 -16   5  14        8.16        3.20      4.68 o 
 -15   5  14        0.23       -1.92      3.05 o 
 -14   5  14        2.74        7.16      3.36 o 
 -13   5  14       16.39       18.12      3.66 o 
 -12   5  14      166.22      170.47      9.43 o 
 -11   5  14        6.93        3.52      2.45 o 
 -10   5  14        8.82       12.51      2.70 o 
  -9   5  14     1600.69     1592.83     17.47 o 
  -8   5  14        2.26        3.42      2.29 o 
  -7   5  14      329.49      324.79      6.44 o 
  -6   5  14        0.00        0.94      1.67 o 
  -5   5  14      173.37      166.84      4.91 o 
  -4   5  14       54.62       63.49      3.77 o 
  -3   5  14      477.79      449.39     10.10 o 
  -2   5  14        9.31        6.74      2.59 o 
  -1   5  14      319.11      323.27     11.82 o 
   0   5  14       57.96       61.73      6.29 o 
   1   5  14      845.46      876.14     36.80 o 
   2   5  14        4.87        0.87      3.64 o 
   3   5  14     1709.78     1657.60     32.83 o 
   4   5  14       16.48       16.38      4.71 o 
   5   5  14        0.89       -0.96      2.48 o 
   6   5  14       78.75       81.40      4.52 o 
   7   5  14      218.94      191.33      8.54 o 
   8   5  14       38.98       31.01      6.24 o 
   9   5  14        5.78        1.17      3.47 o 
  10   5  14        1.07        0.33      3.70 o 
  11   5  14       13.21       19.89      5.01 o 
 -16   6  14       20.20       34.42      9.48 o 
 -15   6  14       51.23       43.01      9.16 o 
 -14   6  14        1.85        1.85      5.41 o 
 -13   6  14        1.70        4.14      5.60 o 
 -12   6  14        0.57        8.01      4.26 o 
 -11   6  14      120.87      110.41      8.12 o 
 -10   6  14      140.91      125.87      8.07 o 
  -9   6  14       49.69       55.02      6.07 o 
  -8   6  14      273.74      261.55     10.73 o 
  -7   6  14      156.62      156.34      8.63 o 
  -6   6  14      213.99      220.17      7.72 o 
  -5   6  14      159.58      152.45      6.73 o 
  -4   6  14       88.83       96.20      5.76 o 
  -3   6  14      117.52      114.91      6.08 o 
  -2   6  14      166.93      157.97      6.82 o 
  -1   6  14      543.48      539.64     15.84 o 
   0   6  14       31.70       19.05      7.25 o 
   1   6  14      212.60      194.59     25.32 o 
   2   6  14       39.53       39.94      6.07 o 
   3   6  14      482.54      448.33     15.05 o 
   4   6  14       72.41       67.68      7.19 o 
   5   6  14        5.44        9.28      4.62 o 
   6   6  14       39.50       38.24      9.61 o 
   7   6  14       81.97       73.61     11.58 o 
   8   6  14        1.69       -4.35      4.42 o 
   9   6  14       16.84       24.33      6.00 o 
  10   6  14        1.10        5.15      4.85 o 
 -14   7  14       25.84       25.07      8.27 o 
 -13   7  14       12.51       21.47      7.25 o 
 -12   7  14      139.65      125.44      8.91 o 
 -11   7  14      180.09      208.31     11.04 o 
 -10   7  14       70.19       91.07     12.76 o 
  -9   7  14        2.41       -1.86      3.59 o 
  -8   7  14       88.70       82.85      7.43 o 
  -7   7  14       96.80       94.96      9.29 o 
  -6   7  14        6.82        8.29      4.45 o 
  -5   7  14        9.22        5.67      3.25 o 
  -4   7  14       20.74       19.05      4.15 o 
  -3   7  14       24.58       19.71      4.20 o 
  -2   7  14       60.42       65.73      5.56 o 
  -1   7  14       20.20       30.65      5.86 o 
   0   7  14       93.24       76.74      7.73 o 
   1   7  14        0.90        3.44      4.43 o 
   2   7  14       30.52       30.19      6.02 o 
   3   7  14      258.91      218.38     11.61 o 
   4   7  14      134.81      107.25      8.84 o 
   5   7  14        9.19        6.96      4.86 o 
   6   7  14       45.15       36.77     10.50 o 
   7   7  14       29.28       44.28     11.07 o 
   8   7  14       18.02       16.10      8.91 o 
 -13   8  14       32.14       36.90      6.94 o 
 -12   8  14       27.93       36.85      6.90 o 
 -11   8  14        3.68        5.73      5.08 o 
 -10   8  14       57.47       69.29      7.73 o 
  -9   8  14       69.64       72.44      7.77 o 
  -8   8  14       12.52       12.41      5.00 o 
  -7   8  14        3.00        3.74      4.26 o 
  -6   8  14       22.76       27.50      5.84 o 
  -5   8  14       40.89       40.86      4.97 o 
  -4   8  14      286.07      297.73     10.23 o 
  -3   8  14       80.11       90.38     10.05 o 
  -2   8  14       30.84       40.90      5.25 o 
  -1   8  14       60.16       59.87     10.08 o 
   0   8  14        4.84        3.52      4.41 o 
   1   8  14       27.22       40.26      6.88 o 
   2   8  14       71.43       67.29      8.08 o 
   3   8  14       88.78       99.16     10.75 o 
   4   8  14       11.63       11.70      5.46 o 
   5   8  14        8.12       19.21      8.78 o 
   6   8  14        4.04       -9.16      7.00 o 
 -10   9  14        7.79        7.99      5.30 o 
  -9   9  14      143.94      136.35     10.38 o 
  -8   9  14        0.00        5.49      5.32 o 
  -7   9  14       48.65       54.55      7.89 o 
  -6   9  14       46.86       57.32      7.75 o 
  -5   9  14       33.50       40.09      7.00 o 
  -4   9  14       56.44       68.24      9.53 o 
  -3   9  14        9.97        7.31      4.11 o 
  -2   9  14        7.17       18.42      6.03 o 
  -1   9  14       13.32       19.03     10.15 o 
   0   9  14        0.34       -2.34      4.46 o 
   1   9  14        1.55       11.55      5.71 o 
   2   9  14       10.54       18.72      6.28 o 
   3   9  14       70.14       77.55     17.40 o 
  -6  10  14       22.46       16.92      8.53 o 
  -5  10  14       21.18       22.97      8.65 o 
  -4  10  14        0.17       -8.72      6.30 o 
  -3  10  14       17.26       14.36      7.09 o 
  -2  10  14        0.03       -0.69      4.83 o 
  -1  10  14       12.57        7.72      5.98 o 
   0  10  14        0.12        3.63      5.35 o 
   1  10  14        6.57       12.41      8.91 o 
 -18   1  15       23.92       50.27      7.40 o 
 -17   1  15        1.49       -2.06      4.03 o 
 -16   1  15       56.54       51.42      6.59 o 
 -15   1  15        0.17       -3.57      3.42 o 
 -14   1  15        5.13        1.98      4.17 o 
 -13   1  15        4.09        6.36      3.71 o 
 -12   1  15       88.18       87.97      6.65 o 
 -11   1  15       15.51       34.25      5.98 o 
 -10   1  15       13.31       18.30      3.06 o 
  -9   1  15        0.00       -1.41      2.47 o 
  -8   1  15        4.82        4.38      1.78 o 
  -7   1  15      193.89      188.94      5.26 o 
  -6   1  15      360.92      368.81      5.67 o 
  -5   1  15      122.08      133.50      3.53 o 
  -4   1  15       72.36       94.70      5.74 o 
  -3   1  15      261.31      291.18      8.13 o 
  -2   1  15       75.18       76.31      5.42 o 
  -1   1  15      619.08      633.28     16.38 o 
   0   1  15      513.45      508.69     12.84 o 
   1   1  15      353.40      324.11     10.28 o 
   2   1  15       84.08       87.01      7.95 o 
   3   1  15      236.67      221.19     14.28 o 
   4   1  15       68.95       62.98      5.71 o 
   5   1  15       15.16       16.29      5.22 o 
   6   1  15      143.83      142.33     14.76 o 
   7   1  15       14.03       15.80      3.61 o 
   8   1  15        0.63       -1.51      2.34 o 
   9   1  15        5.77        3.63      4.03 o 
  10   1  15        0.88       -1.39      4.44 o 
  11   1  15      195.23      205.54     12.34 o 
  12   1  15       18.29       15.76      6.25 o 
  13   1  15       58.32       62.69      9.20 o 
 -18   2  15       15.28       33.10      6.74 o 
 -17   2  15        0.88       -1.05      4.33 o 
 -16   2  15       27.75       38.28      6.09 o 
 -15   2  15       83.93       58.40      7.98 o 
 -14   2  15       26.34       34.10      6.39 o 
 -13   2  15      405.16      434.47     13.65 o 
 -12   2  15      243.82      253.59     10.23 o 
 -11   2  15      181.38      163.24      6.89 o 
 -10   2  15      273.52      268.54      6.74 o 
  -9   2  15        6.33        6.02      2.02 o 
  -8   2  15       19.86       18.88      2.01 o 
  -7   2  15       36.77       45.54      2.54 o 
  -6   2  15      114.70      100.14      3.34 o 
  -5   2  15      129.84      141.22      4.36 o 
  -4   2  15       45.13       51.16      2.63 o 
  -3   2  15       32.07       28.79      2.65 o 
  -2   2  15       18.35       22.58      3.93 o 
  -1   2  15     2241.34     2336.52     35.06 o 
   0   2  15      162.79      160.16      6.33 o 
   1   2  15      191.57      183.60      8.09 o 
   2   2  15      836.42      808.50     17.12 o 
   3   2  15      310.67      299.07     10.55 o 
   4   2  15      692.72      653.71     15.76 o 
   5   2  15        7.23        3.26      4.07 o 
   6   2  15       57.79       80.39      6.39 o 
   7   2  15       26.37       33.46      3.85 o 
   8   2  15       26.85       28.18      3.81 o 
   9   2  15       19.86       18.50      4.23 o 
  10   2  15        7.15        7.51      3.95 o 
  11   2  15        6.51        7.26      4.86 o 
  12   2  15       10.48       12.62      7.98 o 
 -18   3  15       12.67       18.25      6.08 o 
 -17   3  15       21.13       19.69      5.55 o 
 -16   3  15       39.94       40.69      6.07 o 
 -15   3  15       22.32       21.68      5.01 o 
 -14   3  15        0.02       -3.25      3.63 o 
 -13   3  15        7.78        2.70      2.95 o 
 -12   3  15      340.01      334.40      9.22 o 
 -11   3  15        0.09        1.22      2.35 o 
 -10   3  15      677.91      655.04     10.52 o 
  -9   3  15      519.24      503.49     13.32 o 
  -8   3  15      245.88      221.35      5.08 o 
  -7   3  15      114.01      108.20      3.74 o 
  -6   3  15      184.95      190.01      4.64 o 
  -5   3  15      143.86      140.38      4.06 o 
  -4   3  15      396.00      397.49      6.62 o 
  -3   3  15        4.02        3.97      2.02 o 
  -2   3  15      112.51       95.27      6.29 o 
  -1   3  15      542.12      559.29     14.23 o 
   0   3  15       20.09       20.73      4.05 o 
   1   3  15      261.15      278.32     10.39 o 
   2   3  15      607.84      619.84     15.71 o 
   3   3  15      279.80      272.77     10.63 o 
   4   3  15       22.24       25.21      7.54 o 
   5   3  15      617.09      585.97     15.56 o 
   6   3  15      192.61      211.34      9.84 o 
   7   3  15       47.06       41.87      4.14 o 
   8   3  15       24.98       21.90      4.38 o 
   9   3  15       63.07       65.72      6.09 o 
  10   3  15       58.06       57.28      6.14 o 
  11   3  15       16.09       24.86      6.18 o 
  12   3  15       22.14       11.42      8.27 o 
 -17   4  15        0.17        1.87      4.08 o 
 -16   4  15       38.20       52.83     10.21 o 
 -15   4  15        4.81        4.77      3.22 o 
 -14   4  15       28.53       13.68      3.58 o 
 -13   4  15       14.91       22.89      3.87 o 
 -12   4  15       96.98       79.09      4.65 o 
 -11   4  15       25.96       26.82      3.29 o 
 -10   4  15       43.66       40.38      4.28 o 
  -9   4  15        1.08       -0.87      2.10 o 
  -8   4  15      665.42      628.37     10.06 o 
  -7   4  15      818.93      815.99     10.06 o 
  -6   4  15      507.72      530.20      9.92 o 
  -5   4  15       18.73       14.97      2.06 o 
  -4   4  15       27.38       29.44      2.47 o 
  -3   4  15        8.74        8.62      2.14 o 
  -2   4  15       55.82       56.54      5.62 o 
  -1   4  15       81.67       93.65      7.51 o 
   0   4  15      827.30      824.72     18.47 o 
   1   4  15      240.50      231.61     18.77 o 
   2   4  15       42.66       52.68      6.03 o 
   3   4  15      193.26      198.57      9.94 o 
   4   4  15       47.94       45.34      5.98 o 
   5   4  15       27.12       45.81      5.83 o 
   6   4  15       54.43       38.27      4.81 o 
   7   4  15      256.43      242.10      8.07 o 
   8   4  15       39.94       41.56      5.32 o 
   9   4  15       38.87       32.90      5.19 o 
  10   4  15        5.08        2.73      3.84 o 
  11   4  15        2.53       -2.56      5.56 o 
 -16   5  15        4.39       10.66      4.95 o 
 -15   5  15        2.15        2.75      3.21 o 
 -14   5  15       49.85       69.42      5.50 o 
 -13   5  15       30.40       24.53      5.17 o 
 -12   5  15        2.98        3.22      2.58 o 
 -11   5  15      130.65      120.03      5.43 o 
 -10   5  15      205.89      203.30      6.47 o 
  -9   5  15        6.33       13.54      2.79 o 
  -8   5  15       25.06       22.77      3.00 o 
  -7   5  15      105.89       92.84      4.09 o 
  -6   5  15       50.66       47.95      3.15 o 
  -5   5  15       73.05       68.88      3.47 o 
  -4   5  15      133.27      130.30      5.04 o 
  -3   5  15      447.58      453.44     10.36 o 
  -2   5  15        4.57        7.11      5.50 o 
  -1   5  15      212.15      199.21     10.97 o 
   0   5  15      624.80      605.92     35.21 o 
   1   5  15        0.34        2.22      3.77 o 
   2   5  15        0.01       -1.89      3.69 o 
   3   5  15      385.74      389.69     13.76 o 
   4   5  15       78.63       84.47      7.61 o 
   5   5  15       54.96       41.34      5.07 o 
   6   5  15        2.12       -3.22      2.99 o 
   7   5  15       32.35       30.28      4.87 o 
   8   5  15       29.47       24.82      4.71 o 
   9   5  15        0.54       -2.12      3.77 o 
  10   5  15        0.07        2.78      4.61 o 
  11   5  15       14.40       13.85      4.92 o 
 -15   6  15       12.30       23.86      7.51 o 
 -14   6  15       34.67       52.74      9.03 o 
 -13   6  15        0.13       -4.52      5.03 o 
 -12   6  15      164.91      165.88     12.15 o 
 -11   6  15        1.08        1.47      3.45 o 
 -10   6  15       18.09       11.95      4.40 o 
  -9   6  15        4.35        2.62      3.71 o 
  -8   6  15       53.64       62.26      6.51 o 
  -7   6  15       39.92       37.00      6.14 o 
  -6   6  15        2.51       -1.16      2.65 o 
  -5   6  15      150.69      143.35      6.76 o 
  -4   6  15      835.67      811.31     20.77 o 
  -3   6  15       20.20       23.87      5.60 o 
  -2   6  15       52.72       40.12      5.72 o 
  -1   6  15       66.69       71.10      7.02 o 
   0   6  15        1.27       -1.55      3.82 o 
   1   6  15      162.02      134.71      9.21 o 
   2   6  15       11.79        8.81      4.30 o 
   3   6  15       77.85       76.11      7.66 o 
   4   6  15      225.78      264.16     12.37 o 
   5   6  15        0.12       -1.92      4.11 o 
   6   6  15        0.10       -1.65      6.55 o 
   7   6  15       49.35       42.05      9.80 o 
   8   6  15       23.25       49.43     10.82 o 
   9   6  15        5.73       11.07      8.33 o 
 -14   7  15        9.36       17.56      7.76 o 
 -13   7  15       28.37       26.50      6.14 o 
 -12   7  15        2.69        1.91      5.34 o 
 -11   7  15      149.64      163.84     16.83 o 
 -10   7  15        0.22        2.52      3.89 o 
  -9   7  15       47.24       45.78      6.48 o 
  -8   7  15       74.01       69.28      7.17 o 
  -7   7  15       24.80       25.71      7.98 o 
  -6   7  15       11.53       18.09      4.91 o 
  -5   7  15       85.81       86.66      9.78 o 
  -4   7  15        0.23       -4.26      2.84 o 
  -3   7  15       90.14      103.47      6.46 o 
  -2   7  15      337.45      315.05     20.33 o 
  -1   7  15        6.05        2.22      4.87 o 
   0   7  15       32.04       38.84     10.24 o 
   1   7  15        0.45       -0.46      4.08 o 
   2   7  15      222.46      229.66     11.89 o 
   3   7  15       53.20       48.14      8.59 o 
   4   7  15      226.35      212.68     14.09 o 
   5   7  15      469.07      477.56     17.09 o 
   6   7  15        0.85        6.93      8.21 o 
   7   7  15       19.94       16.54      9.35 o 
   8   7  15        7.56        9.35      8.46 o 
 -12   8  15       48.55       50.23      7.38 o 
 -11   8  15        7.10        1.21      6.65 o 
 -10   8  15       78.81       94.04      8.68 o 
  -9   8  15       17.13       20.82      5.71 o 
  -8   8  15        2.70       -5.94      3.96 o 
  -7   8  15        0.44       -2.44      4.16 o 
  -6   8  15        0.00        7.21      4.65 o 
  -5   8  15        0.76        3.60      4.13 o 
  -4   8  15        8.55        1.12      3.50 o 
  -3   8  15      155.09      158.65      8.16 o 
  -2   8  15       16.98       13.54      4.96 o 
  -1   8  15       12.48       16.40      5.43 o 
   0   8  15        3.79        8.31      4.52 o 
   1   8  15      135.97      137.79     10.18 o 
   2   8  15        9.35        2.26      4.77 o 
   3   8  15       82.01       63.76      7.95 o 
   4   8  15      101.49       93.72      9.14 o 
   5   8  15       22.48        9.67      8.78 o 
 -10   9  15       38.00       50.13      9.80 o 
  -9   9  15        7.41       26.89      6.76 o 
  -8   9  15       60.91       80.29      8.88 o 
  -7   9  15        0.02        1.76      4.92 o 
  -6   9  15        5.84        7.73      5.29 o 
  -5   9  15        0.71       -7.25      4.84 o 
  -4   9  15       60.85       63.60      6.44 o 
  -3   9  15      102.17       99.21      7.41 o 
  -2   9  15        0.10       -6.03      4.02 o 
  -1   9  15        1.07        5.27      4.83 o 
   0   9  15        7.05        8.84      5.15 o 
   1   9  15       42.90       35.19     12.15 o 
   2   9  15        1.64       -3.77      4.42 o 
   3   9  15        3.50        3.18      7.25 o 
  -5  10  15        2.62        1.34      6.68 o 
  -4  10  15        5.84        3.56      6.87 o 
  -3  10  15        2.41        2.54      6.87 o 
  -2  10  15        7.46       20.30      8.84 o 
  -1  10  15       25.33       30.86     10.05 o 
 -18   0  16       19.12       31.17      9.67 o 
 -17   0  16       68.09       96.70     11.83 o 
 -16   0  16       43.97       59.87      9.73 o 
 -15   0  16       42.18       38.17      8.46 o 
 -14   0  16       23.33       22.20      6.93 o 
 -13   0  16      212.53      233.68     14.82 o 
 -12   0  16       92.59       98.42     10.24 o 
 -11   0  16     1032.94      919.83     26.40 o 
 -10   0  16     4722.00     4607.38     69.98 o 
  -9   0  16     1063.68     1043.80     28.69 o 
  -8   0  16       96.72      101.31      6.25 o 
  -7   0  16       86.93       93.46      5.75 o 
  -6   0  16     1378.39     1473.68     22.29 o 
  -5   0  16      271.89      306.07      9.67 o 
  -4   0  16      159.59      148.56     14.70 o 
  -3   0  16      367.33      377.08     10.80 o 
  -2   0  16       11.88       12.09      4.39 o 
  -1   0  16      553.19      535.44     18.70 o 
   0   0  16       21.96       17.37      4.90 o 
   1   0  16      261.89      274.08     13.74 o 
   2   0  16      461.71      441.40     17.81 o 
   3   0  16      494.69      496.18     19.28 o 
   4   0  16        5.28        3.69      4.71 o 
   5   0  16       75.52       53.57      7.76 o 
   6   0  16       26.08       27.29      7.00 o 
   7   0  16      126.81      133.29     11.58 o 
   8   0  16        5.24       -3.68      3.80 o 
   9   0  16       13.36        8.66      4.43 o 
  10   0  16        2.90        6.17      7.00 o 
  11   0  16      268.46      275.42     20.36 o 
  12   0  16       60.90       62.41     12.34 o 
 -18   1  16       57.15       74.42      8.29 o 
 -17   1  16        0.73       -4.83      3.82 o 
 -16   1  16        9.12        9.64      4.49 o 
 -15   1  16        0.62        4.24      3.61 o 
 -14   1  16       35.56       37.35      5.52 o 
 -13   1  16       83.24       99.36      7.27 o 
 -12   1  16       23.11       21.04      4.52 o 
 -11   1  16       35.16       45.28      5.50 o 
 -10   1  16     1127.97     1102.40     16.16 o 
  -9   1  16     1719.89     1617.35     16.85 o 
  -8   1  16      209.14      224.54      7.96 o 
  -7   1  16      229.37      234.79      6.01 o 
  -6   1  16      106.46      111.77      4.38 o 
  -5   1  16       21.80       20.40      2.17 o 
  -4   1  16       73.49       86.90      3.93 o 
  -3   1  16       47.43       51.85      3.30 o 
  -2   1  16      494.81      448.47     23.44 o 
  -1   1  16       60.84       50.13      4.90 o 
   0   1  16      156.73      182.12      9.77 o 
   1   1  16      444.05      459.73     12.62 o 
   2   1  16       91.18       81.07      6.09 o 
   3   1  16        0.46       -4.12      2.85 o 
   4   1  16      194.30      188.43      8.92 o 
   5   1  16      133.58      135.49      7.73 o 
   6   1  16       64.34       74.99      6.31 o 
   7   1  16        0.60        0.61      3.53 o 
   8   1  16        5.46        8.61      3.13 o 
   9   1  16       10.64       15.55      3.93 o 
  10   1  16        2.86       -1.11      4.51 o 
  11   1  16       45.09       59.68     16.89 o 
  12   1  16       53.82       48.15      8.16 o 
 -18   2  16       36.97       74.89      8.03 o 
 -17   2  16       42.59       42.03      6.50 o 
 -16   2  16        3.18        0.70      3.82 o 
 -15   2  16      204.79      205.16     15.11 o 
 -14   2  16        0.19       -4.55      3.04 o 
 -13   2  16        0.11        1.18      3.60 o 
 -12   2  16      261.17      278.98     17.78 o 
 -11   2  16      638.58      613.39     13.06 o 
 -10   2  16       44.71       31.05      3.96 o 
  -9   2  16      176.82      184.26      6.95 o 
  -8   2  16      996.01      977.14     18.71 o 
  -7   2  16       63.31       62.72      2.95 o 
  -6   2  16       11.95       11.17      1.72 o 
  -5   2  16        6.54        4.93      1.46 o 
  -4   2  16       21.56       27.27      2.70 o 
  -3   2  16       16.39       10.06      2.08 o 
  -2   2  16      258.65      234.95      9.26 o 
  -1   2  16       73.40       61.56      5.66 o 
   0   2  16      245.86      231.89      9.32 o 
   1   2  16       97.96       97.20      6.68 o 
   2   2  16      773.79      778.01     30.67 o 
   3   2  16      153.02      137.86      7.89 o 
   4   2  16        5.74        7.60      3.61 o 
   5   2  16       51.71       49.07      5.62 o 
   6   2  16        1.13       -0.70      3.21 o 
   7   2  16        3.67        0.34      3.62 o 
   8   2  16       25.63       23.58      5.51 o 
   9   2  16       66.73       61.01      6.00 o 
  10   2  16        0.02       -3.26      4.71 o 
  11   2  16        0.22        3.53      9.61 o 
  12   2  16        0.13       -5.37     10.31 o 
 -18   3  16        5.30       11.24      5.30 o 
 -17   3  16       16.64       24.78      5.85 o 
 -16   3  16       38.48       46.38      6.54 o 
 -15   3  16        0.32       -2.29      3.55 o 
 -14   3  16        0.87        3.46      3.46 o 
 -13   3  16       78.79       73.84      6.66 o 
 -12   3  16       75.17       60.47      6.03 o 
 -11   3  16        9.64        3.42      3.04 o 
 -10   3  16     1071.80     1055.11     13.62 o 
  -9   3  16      155.05      156.40      5.40 o 
  -8   3  16       49.23       39.52      2.74 o 
  -7   3  16       23.45       29.90      2.61 o 
  -6   3  16        3.37        3.99      1.73 o 
  -5   3  16        3.26        3.46      1.53 o 
  -4   3  16      121.03      128.05      4.13 o 
  -3   3  16        0.01        0.37      1.98 o 
  -2   3  16      633.66      660.48     15.91 o 
  -1   3  16       61.11       76.00      6.21 o 
   0   3  16       28.86       22.40      4.46 o 
   1   3  16      162.54      150.29      8.41 o 
   2   3  16       94.00       87.26      5.74 o 
   3   3  16        6.50        7.38      3.99 o 
   4   3  16      453.33      426.90     13.59 o 
   5   3  16        5.21        4.88      3.74 o 
   6   3  16      130.68      120.24      7.83 o 
   7   3  16       26.14       21.98      3.54 o 
   8   3  16       20.49       11.55      4.03 o 
   9   3  16       34.06       32.78      5.14 o 
  10   3  16        3.99       -1.99      3.63 o 
  11   3  16        1.43        2.73      4.94 o 
 -17   4  16        2.72       -1.23      4.29 o 
 -16   4  16        0.12       -2.29      5.44 o 
 -15   4  16       47.07       61.49      6.70 o 
 -14   4  16       25.01       22.00      7.86 o 
 -13   4  16      154.77      133.76     12.11 o 
 -12   4  16        0.55        0.35      2.35 o 
 -11   4  16       57.60       48.32      3.86 o 
 -10   4  16      191.21      194.94      6.31 o 
  -9   4  16      459.60      441.06      9.26 o 
  -8   4  16      794.72      821.34     11.72 o 
  -7   4  16      613.53      565.78      8.50 o 
  -6   4  16      117.49      105.82      4.32 o 
  -5   4  16        7.67        6.37      1.88 o 
  -4   4  16       27.93       27.14      3.85 o 
  -3   4  16      206.50      218.65      9.71 o 
  -2   4  16        3.91        0.58      2.79 o 
  -1   4  16      177.63      164.31      9.03 o 
   0   4  16       34.38       31.41      5.30 o 
   1   4  16      283.65      287.86     11.45 o 
   2   4  16       29.44       30.66      5.46 o 
   3   4  16       16.60       19.18      5.10 o 
   4   4  16        3.56        3.13      5.22 o 
   5   4  16       58.18       48.71      6.08 o 
   6   4  16        1.03       -0.72      2.97 o 
   7   4  16        7.15       12.78      3.45 o 
   8   4  16       75.33       61.27      6.33 o 
   9   4  16      119.17      119.03      8.52 o 
  10   4  16       45.27       52.85      6.37 o 
  11   4  16        4.59        2.03      4.03 o 
 -16   5  16        0.57        2.54      5.41 o 
 -15   5  16       16.19       27.93      7.95 o 
 -14   5  16       30.90       27.26      4.22 o 
 -13   5  16        0.05        0.71      2.76 o 
 -12   5  16        1.18       -0.03      2.34 o 
 -11   5  16      243.27      262.22      7.50 o 
 -10   5  16       21.74       17.93      3.07 o 
  -9   5  16       21.03       26.57      4.53 o 
  -8   5  16      348.06      340.80      7.92 o 
  -7   5  16        7.29        9.63      2.25 o 
  -6   5  16        1.50       -1.08      1.76 o 
  -5   5  16      124.52      134.31      4.67 o 
  -4   5  16       36.78       36.02      3.38 o 
  -3   5  16        1.97        1.71      2.36 o 
  -2   5  16        3.96        6.94      7.48 o 
  -1   5  16      155.18      143.66      8.97 o 
   0   5  16     1694.69     1677.95     28.93 o 
   1   5  16      108.33       90.87      7.61 o 
   2   5  16       18.48       12.20      4.61 o 
   3   5  16       32.56       31.34      5.89 o 
   4   5  16      160.88      166.01     11.87 o 
   5   5  16      175.67      175.82      8.41 o 
   6   5  16        2.63        5.25      3.40 o 
   7   5  16        4.24        5.70      3.61 o 
   8   5  16       69.90       74.07      7.19 o 
   9   5  16        5.56        1.93      3.69 o 
  10   5  16        3.83        3.31      3.97 o 
 -15   6  16       21.53       30.86      8.40 o 
 -14   6  16        1.81        6.55      6.36 o 
 -13   6  16       57.16       69.79      9.54 o 
 -12   6  16      130.97      126.11      8.84 o 
 -11   6  16       32.95       41.41      9.26 o 
 -10   6  16        1.23       -0.55      3.62 o 
  -9   6  16        0.50       -3.60      5.57 o 
  -8   6  16       56.32       58.93      6.33 o 
  -7   6  16       10.41       13.88      4.32 o 
  -6   6  16       66.51       67.10      5.23 o 
  -5   6  16        6.76       10.43      4.09 o 
  -4   6  16       24.00       21.70      6.12 o 
  -3   6  16        0.16        0.67      3.17 o 
  -2   6  16        0.87        2.51      3.91 o 
  -1   6  16      267.13      253.48     12.06 o 
   0   6  16      193.30      194.62     10.66 o 
   1   6  16       55.89       51.29      6.68 o 
   2   6  16       78.96       69.76      7.47 o 
   3   6  16      164.87      171.80     12.92 o 
   4   6  16       39.14       35.63      6.25 o 
   5   6  16        0.43       -2.87      4.58 o 
   6   6  16        1.23        0.00      6.87 o 
   7   6  16        0.19       -4.01      6.17 o 
   8   6  16       17.89       16.54      8.33 o 
   9   6  16        0.02       -0.38      7.32 o 
 -14   7  16       15.81       26.91      8.40 o 
 -13   7  16        0.47       -5.37      4.13 o 
 -12   7  16        1.03       -4.57      4.17 o 
 -11   7  16       61.16       66.65      7.35 o 
 -10   7  16       14.08        6.19      5.63 o 
  -9   7  16        0.12       -4.55      6.08 o 
  -8   7  16       11.71       14.25      4.89 o 
  -7   7  16        1.44       -5.21      3.47 o 
  -6   7  16      130.51      130.04      8.84 o 
  -5   7  16       31.80       33.36      4.51 o 
  -4   7  16       18.80       14.78      3.86 o 
  -3   7  16       37.89       34.42      4.78 o 
  -2   7  16       17.69       16.69      5.17 o 
  -1   7  16       26.17       22.65      7.41 o 
   0   7  16        8.37       11.00      5.03 o 
   1   7  16       13.71       15.85      5.10 o 
   2   7  16       34.24       34.27      6.38 o 
   3   7  16      119.68      121.96      9.77 o 
   4   7  16       29.29       28.52      6.52 o 
   5   7  16       59.24       45.39      7.36 o 
   6   7  16       14.10       23.92      9.03 o 
   7   7  16       17.51       36.14     10.94 o 
 -12   8  16        0.01       -6.15      4.48 o 
 -11   8  16       13.62       10.22      8.05 o 
 -10   8  16       27.83       22.56      5.92 o 
  -9   8  16       11.90        9.65      4.88 o 
  -8   8  16        9.05        4.94      4.95 o 
  -7   8  16       22.00       25.07      6.20 o 
  -6   8  16       18.59       22.58      5.72 o 
  -5   8  16      120.73      121.89      7.52 o 
  -4   8  16       16.24       18.86      7.03 o 
  -3   8  16        0.05       -4.41      2.94 o 
  -2   8  16       18.43       22.14      7.98 o 
  -1   8  16        3.33        0.91      4.40 o 
   0   8  16       14.30       20.93      5.86 o 
   1   8  16       10.89        9.27      5.42 o 
   2   8  16       21.48       44.41      8.72 o 
   3   8  16       48.17       44.33      7.33 o 
   4   8  16       99.55       98.73      9.80 o 
  -9   9  16        3.55       13.93      7.51 o 
  -8   9  16      108.30      130.55     10.48 o 
  -7   9  16       61.14       66.61      9.19 o 
  -6   9  16        1.53        9.25      5.64 o 
  -5   9  16        3.30        5.53      5.28 o 
  -4   9  16        5.24        4.50      4.42 o 
  -3   9  16        0.95       -1.25      4.58 o 
  -2   9  16        6.68        3.70      5.00 o 
  -1   9  16       18.00       13.77      5.95 o 
   0   9  16        1.96        0.32      4.92 o 
   1   9  16        1.07       -0.32      7.98 o 
   2   9  16        1.52       -3.63      6.62 o 
   3   9  16       35.27       39.25     11.07 o 
 -18   1  17        7.78        7.30      5.19 o 
 -17   1  17        2.72       -2.07      3.93 o 
 -16   1  17        2.37        4.43      4.43 o 
 -15   1  17        0.01        1.21      4.17 o 
 -14   1  17        2.38       -3.82      9.73 o 
 -13   1  17       27.42       23.79      4.83 o 
 -12   1  17        8.88        6.25      3.57 o 
 -11   1  17      540.08      551.03     14.60 o 
 -10   1  17        4.38        8.70      3.07 o 
  -9   1  17      114.83      123.64      5.19 o 
  -8   1  17      379.09      370.33      7.89 o 
  -7   1  17       46.36       46.74      3.33 o 
  -6   1  17      274.47      239.51      5.63 o 
  -5   1  17      138.06      145.07      4.99 o 
  -4   1  17       96.70       78.11      3.95 o 
  -3   1  17       11.61       13.55      2.27 o 
  -2   1  17     1215.13     1219.33     21.39 o 
  -1   1  17      491.50      520.52     13.63 o 
   0   1  17        3.07        2.63      2.71 o 
   1   1  17      118.74      114.25      7.43 o 
   2   1  17      266.10      266.93     10.72 o 
   3   1  17      113.82      120.27      7.90 o 
   4   1  17       10.50        8.40      3.91 o 
   5   1  17      114.21      117.54      7.80 o 
   6   1  17        1.76        4.95      4.52 o 
   7   1  17       12.45       10.63      4.55 o 
   8   1  17       46.05       46.58      4.52 o 
   9   1  17       24.49       24.35      4.71 o 
  10   1  17        6.05       -3.58      4.57 o 
  11   1  17        2.12        8.83     11.17 o 
 -18   2  17        1.08        2.32      4.65 o 
 -17   2  17       17.10       26.01      5.98 o 
 -16   2  17       86.89       86.98      8.05 o 
 -15   2  17       82.69       83.69      7.47 o 
 -14   2  17       53.06       57.63      6.36 o 
 -13   2  17       41.96       54.06      6.16 o 
 -12   2  17      396.51      411.13     13.38 o 
 -11   2  17      239.05      251.76      8.54 o 
 -10   2  17      251.39      269.68      8.62 o 
  -9   2  17      144.05      129.18      6.26 o 
  -8   2  17      296.88      292.49      7.16 o 
  -7   2  17        2.85       -1.38      1.75 o 
  -6   2  17      138.23      143.94      7.47 o 
  -5   2  17       45.75       43.83      3.24 o 
  -4   2  17      307.59      297.11      7.26 o 
  -3   2  17      559.24      553.05     11.53 o 
  -2   2  17       36.49       31.19      4.72 o 
  -1   2  17      244.31      224.04      9.47 o 
   0   2  17      236.77      222.58      9.54 o 
   1   2  17      338.19      338.94     11.72 o 
   2   2  17      794.83      783.80     26.12 o 
   3   2  17      372.40      335.40     12.69 o 
   4   2  17        0.59       -2.43      2.96 o 
   5   2  17        1.44       -2.43      2.86 o 
   6   2  17       35.36       24.91      4.90 o 
   7   2  17       13.15       16.29      3.85 o 
   8   2  17        6.19        3.67      2.96 o 
   9   2  17       16.07       15.76      4.21 o 
  10   2  17        4.68       -4.53      3.48 o 
  11   2  17       20.94       17.22      6.38 o 
 -17   3  17        2.00       -1.85      4.14 o 
 -16   3  17        1.42        2.66      8.24 o 
 -15   3  17        1.13        4.15      3.71 o 
 -14   3  17       42.95       23.98      5.19 o 
 -13   3  17        0.30       -1.34      3.35 o 
 -12   3  17       68.15       68.60      6.36 o 
 -11   3  17       15.01       14.61      3.40 o 
 -10   3  17        9.55       12.33      3.32 o 
  -9   3  17        3.20       -0.80      6.31 o 
  -8   3  17        8.96        9.66      2.00 o 
  -7   3  17       35.22       34.76      2.82 o 
  -6   3  17       21.97       27.00      2.55 o 
  -5   3  17       87.57       96.70      3.90 o 
  -4   3  17        0.00       -0.07      1.76 o 
  -3   3  17       57.07       40.81      5.13 o 
  -2   3  17        0.06        1.64      3.10 o 
  -1   3  17      193.26      171.82      8.65 o 
   0   3  17        1.74        1.37      3.26 o 
   1   3  17      260.22      281.85     11.34 o 
   2   3  17      242.60      250.34     12.92 o 
   3   3  17      570.94      539.81     15.34 o 
   4   3  17      229.31      218.09     17.97 o 
   5   3  17       23.58       18.70      4.57 o 
   6   3  17        8.55       16.39      5.60 o 
   7   3  17        9.62       13.65      4.45 o 
   8   3  17       58.84       59.72      6.16 o 
   9   3  17       11.57        6.31      3.65 o 
  10   3  17        0.01       -1.04      3.87 o 
  11   3  17       23.09       27.85      7.14 o 
 -17   4  17        4.31        5.33      4.84 o 
 -16   4  17        0.54       -4.07      3.76 o 
 -15   4  17       18.49       19.82      5.07 o 
 -14   4  17        3.10        6.26      4.23 o 
 -13   4  17       66.24       62.25      6.41 o 
 -12   4  17      114.84      116.61      6.69 o 
 -11   4  17       35.85       40.14      3.65 o 
 -10   4  17        3.17        5.23      2.43 o 
  -9   4  17       41.61       45.43      3.77 o 
  -8   4  17       11.25       11.30      2.57 o 
  -7   4  17       69.36       51.49      3.26 o 
  -6   4  17       53.54       42.31      3.00 o 
  -5   4  17        7.67        4.39      2.75 o 
  -4   4  17        5.98        4.77      2.16 o 
  -3   4  17        0.40        0.33      3.56 o 
  -2   4  17       50.61       45.42      7.89 o 
  -1   4  17       22.21       20.48      4.66 o 
   0   4  17       45.25       43.10      5.98 o 
   1   4  17       68.19       56.72     14.89 o 
   2   4  17       53.42       64.21      6.86 o 
   3   4  17        1.18       -0.67      2.95 o 
   4   4  17       23.02       39.36      9.77 o 
   5   4  17       59.20       59.45      6.86 o 
   6   4  17       22.11       14.30      4.11 o 
   7   4  17       51.27       47.73      4.80 o 
   8   4  17        1.69        3.64      5.39 o 
   9   4  17        1.70       -2.99      3.37 o 
  10   4  17        1.64        4.22      4.73 o 
 -16   5  17       16.84       16.35      7.76 o 
 -15   5  17        0.11       13.11      6.74 o 
 -14   5  17       28.46       33.35      5.64 o 
 -13   5  17       10.54        8.15      3.16 o 
 -12   5  17        3.77        1.82      2.33 o 
 -11   5  17        0.00       -0.65      2.42 o 
 -10   5  17       18.68       19.95      3.08 o 
  -9   5  17       48.73       39.20      3.60 o 
  -8   5  17       76.92       74.89      6.13 o 
  -7   5  17       32.14       20.85      2.67 o 
  -6   5  17       62.26       59.70      4.00 o 
  -5   5  17        0.56        2.02      2.00 o 
  -4   5  17      356.01      347.88      9.53 o 
  -3   5  17      236.40      222.57     10.23 o 
  -2   5  17        5.73        2.45      3.59 o 
  -1   5  17        4.37        9.92      4.09 o 
   0   5  17      170.74      154.94      9.67 o 
   1   5  17      112.34      101.69      8.34 o 
   2   5  17       23.73       12.53      4.72 o 
   3   5  17        6.21        2.52      4.17 o 
   4   5  17       20.01       26.08      6.08 o 
   5   5  17       82.15       75.81     10.53 o 
   6   5  17       54.04       52.45      4.99 o 
   7   5  17        4.60        2.82      3.75 o 
   8   5  17        0.51        0.09      3.55 o 
   9   5  17       27.04       36.09      5.69 o 
 -14   6  17       15.82       19.21      7.32 o 
 -13   6  17       81.63       73.36      9.80 o 
 -12   6  17       33.01       35.96      6.01 o 
 -11   6  17       34.69       36.07      5.97 o 
 -10   6  17       11.30       15.28      4.58 o 
  -9   6  17        0.80       -2.60      3.41 o 
  -8   6  17       73.18       58.47      7.19 o 
  -7   6  17       50.16       45.25      5.67 o 
  -6   6  17        3.53        5.02      3.06 o 
  -5   6  17       47.35       49.60      4.87 o 
  -4   6  17      173.20      178.25      8.39 o 
  -3   6  17      132.49      128.53     14.92 o 
  -2   6  17      155.73      147.38     13.11 o 
  -1   6  17       68.53       55.30      6.91 o 
   0   6  17        7.96        1.23      4.08 o 
   1   6  17       20.40       12.67      4.94 o 
   2   6  17       50.91       56.28      7.31 o 
   3   6  17        4.09       -1.62      4.12 o 
   4   6  17       41.77       43.11      8.84 o 
   5   6  17       20.71       20.08      5.85 o 
   6   6  17       24.66       32.36     10.08 o 
   7   6  17       24.40       34.10     10.12 o 
   8   6  17       70.79       76.79     12.98 o 
 -13   7  17        5.75        6.52      5.06 o 
 -12   7  17        4.50        6.95      5.17 o 
 -11   7  17       12.80       13.09      7.03 o 
 -10   7  17       64.10       68.84      7.44 o 
  -9   7  17       18.42       15.56      5.07 o 
  -8   7  17       38.70       37.54      6.10 o 
  -7   7  17        4.77        3.55     10.15 o 
  -6   7  17        6.38        7.58      6.36 o 
  -5   7  17       24.21       26.41      5.82 o 
  -4   7  17        1.23        1.11      4.66 o 
  -3   7  17       66.01       66.67      7.44 o 
  -2   7  17        5.98        5.50      4.34 o 
  -1   7  17       22.12       24.70      5.51 o 
   0   7  17        4.52       -5.10      3.40 o 
   1   7  17       33.19       28.50      6.00 o 
   2   7  17        6.10       -1.76      4.13 o 
   3   7  17       66.38       62.82      8.00 o 
   4   7  17       83.51       68.24      8.43 o 
   5   7  17       14.06        7.13      8.59 o 
   6   7  17        2.63       15.01      9.03 o 
 -11   8  17        0.37        6.57      5.12 o 
 -10   8  17        6.48        3.02      5.38 o 
  -9   8  17       34.09       44.28      7.48 o 
  -8   8  17        0.05       -0.55      4.72 o 
  -7   8  17        8.92        6.36      5.06 o 
  -6   8  17        1.56       11.32      5.18 o 
  -5   8  17       12.92       23.49      7.93 o 
  -4   8  17       31.10       53.13      5.72 o 
  -3   8  17       62.29       54.06     10.24 o 
  -2   8  17       10.39       19.01      5.74 o 
  -1   8  17        9.53        8.49      5.04 o 
   0   8  17       11.06       16.65      5.95 o 
   1   8  17        9.77        7.99      6.04 o 
   2   8  17        4.60       11.30      5.29 o 
   3   8  17       13.53       12.28     10.50 o 
   4   8  17        7.03        7.51      8.14 o 
  -8   9  17        0.25        5.41      6.68 o 
  -7   9  17       40.97       54.71     10.43 o 
  -6   9  17       13.34        8.79      5.96 o 
  -5   9  17        2.76        0.05      7.92 o 
  -4   9  17        0.10       -3.11      3.78 o 
  -3   9  17        1.75       13.86      5.64 o 
  -2   9  17        8.67        2.00      4.90 o 
  -1   9  17        8.83        0.27      4.86 o 
   0   9  17        7.89        0.84      4.80 o 
   1   9  17       18.63       23.54      9.99 o 
   2   9  17        5.59       -3.88      6.49 o 
 -18   0  18       29.68       50.01     10.88 o 
 -17   0  18       83.90       91.81     12.15 o 
 -16   0  18        7.03        7.70      6.11 o 
 -15   0  18       17.78       29.65      7.76 o 
 -14   0  18      189.25      201.68     14.70 o 
 -13   0  18       21.27       20.74      6.68 o 
 -12   0  18        1.31       -0.32      4.84 o 
 -11   0  18        0.03       -1.65      4.14 o 
 -10   0  18      291.17      317.21     15.91 o 
  -9   0  18      971.67      962.87     19.72 o 
  -8   0  18      352.73      338.67     10.92 o 
  -7   0  18      173.65      188.96     11.29 o 
  -6   0  18        2.16        2.64      2.48 o 
  -5   0  18       13.07       13.81      3.33 o 
  -4   0  18       45.92       56.58      5.04 o 
  -3   0  18       19.13       10.62      4.39 o 
  -2   0  18      103.83       98.36      8.91 o 
  -1   0  18       13.84        8.40      4.71 o 
   0   0  18     2638.47     2305.76     45.43 o 
   1   0  18       40.86       40.65      7.44 o 
   2   0  18      535.88      493.95     20.49 o 
   3   0  18      352.76      336.11     16.99 o 
   4   0  18      187.52      202.44     13.61 o 
   5   0  18       24.17       25.58      7.06 o 
   6   0  18       18.19       21.31      6.81 o 
   7   0  18       27.20       23.03      7.51 o 
   8   0  18       10.42        3.24      4.40 o 
   9   0  18       98.87       94.21      8.61 o 
  10   0  18       31.40       26.59      9.67 o 
  11   0  18        5.94        2.04      7.76 o 
 -18   1  18        5.18        8.55      5.51 o 
 -17   1  18        0.30        8.06      4.74 o 
 -16   1  18       10.29        3.37      4.03 o 
 -15   1  18       15.74       24.26      5.35 o 
 -14   1  18        0.43        1.53      5.63 o 
 -13   1  18       48.80       55.51      6.22 o 
 -12   1  18       76.86       74.50      6.64 o 
 -11   1  18      373.42      375.08     12.41 o 
 -10   1  18      250.97      225.82      6.75 o 
  -9   1  18        7.93        4.14      2.50 o 
  -8   1  18       31.56       35.42      2.95 o 
  -7   1  18       28.85       35.53      3.21 o 
  -6   1  18        0.74        1.18      1.96 o 
  -5   1  18       91.53       83.94      4.14 o 
  -4   1  18        6.98        8.00      2.10 o 
  -3   1  18        0.27        0.34      2.42 o 
  -2   1  18        0.40        3.80      2.94 o 
  -1   1  18     1141.39     1112.43     20.96 o 
   0   1  18       70.47       63.25      6.00 o 
   1   1  18     1079.83     1048.92     20.90 o 
   2   1  18       28.24       34.98      5.39 o 
   3   1  18       95.72      108.78      7.85 o 
   4   1  18       67.46       67.65      8.40 o 
   5   1  18       93.51       81.78      6.96 o 
   6   1  18       13.12       16.71      4.76 o 
   7   1  18        1.14       -3.24      3.57 o 
   8   1  18        6.06        7.94      3.30 o 
   9   1  18       20.08       22.15      4.63 o 
  10   1  18        8.89        5.89      9.73 o 
  11   1  18       22.96       18.26      6.53 o 
 -18   2  18        4.45        5.65      4.82 o 
 -17   2  18       15.75       18.35      5.77 o 
 -16   2  18       29.77       46.36      6.68 o 
 -15   2  18        8.24        0.46      5.54 o 
 -14   2  18        3.28        1.23      4.00 o 
 -13   2  18       39.97       48.37      6.10 o 
 -12   2  18       73.41       64.44      8.81 o 
 -11   2  18      330.80      339.58      9.68 o 
 -10   2  18      148.83      138.07      6.98 o 
  -9   2  18      213.65      208.96      8.72 o 
  -8   2  18      152.47      169.00      5.86 o 
  -7   2  18      191.90      192.27      6.58 o 
  -6   2  18       19.08       16.06      2.57 o 
  -5   2  18        0.47       -1.83      1.61 o 
  -4   2  18       36.99       30.72      3.04 o 
  -3   2  18      145.73      175.75     11.13 o 
  -2   2  18      992.36      972.43     16.39 o 
  -1   2  18       20.70       22.37      4.43 o 
   0   2  18        2.44        1.42      3.11 o 
   1   2  18     1312.98     1291.32     23.91 o 
   2   2  18      953.55      940.10     39.83 o 
   3   2  18       13.76       21.91      4.76 o 
   4   2  18       54.34       67.73     10.40 o 
   5   2  18        0.07        3.77      3.60 o 
   6   2  18       74.33       64.51      6.74 o 
   7   2  18        0.07        0.12      3.16 o 
   8   2  18        0.30        1.94      2.86 o 
   9   2  18        3.06        6.94      3.88 o 
  10   2  18        5.34        4.69      4.32 o 
  11   2  18       19.62       15.37      6.24 o 
 -17   3  18       15.95       23.42      5.74 o 
 -16   3  18        0.82        1.95      5.03 o 
 -15   3  18        5.12       10.70      6.20 o 
 -14   3  18        1.50        2.32      6.11 o 
 -13   3  18      326.35      370.90     17.69 o 
 -12   3  18        7.99        9.27      3.82 o 
 -11   3  18        8.50        7.64      3.18 o 
 -10   3  18      364.54      335.47     14.29 o 
  -9   3  18       39.42       38.14      4.18 o 
  -8   3  18        1.67       -0.57      2.05 o 
  -7   3  18       33.59       36.69      3.42 o 
  -6   3  18       79.86       83.65      4.45 o 
  -5   3  18      103.63      110.86      4.15 o 
  -4   3  18        0.97        1.86      2.04 o 
  -3   3  18       26.97       33.16      8.37 o 
  -2   3  18        2.33        1.70      3.85 o 
  -1   3  18      126.15      102.18      7.34 o 
   0   3  18      100.38       92.04      7.35 o 
   1   3  18      215.54      232.62     16.54 o 
   2   3  18      436.91      411.30     17.75 o 
   3   3  18      212.69      214.14     10.50 o 
   4   3  18        3.59        2.88      3.62 o 
   5   3  18        3.09        4.84      3.84 o 
   6   3  18      191.03      182.39     10.18 o 
   7   3  18      159.90      152.61      8.19 o 
   8   3  18       58.94       51.77      6.04 o 
   9   3  18       27.63       23.18      4.81 o 
  10   3  18        2.22        5.20      4.88 o 
 -17   4  18       10.58       18.93      5.47 o 
 -16   4  18        4.78        5.73      4.68 o 
 -15   4  18        0.07       -1.17      4.84 o 
 -14   4  18       36.56       36.26      5.87 o 
 -13   4  18       30.71       32.13      5.48 o 
 -12   4  18       87.63       76.00      5.60 o 
 -11   4  18       49.87       60.17      5.11 o 
 -10   4  18      342.36      339.25      9.88 o 
  -9   4  18      240.20      258.29      8.66 o 
  -8   4  18        0.64        0.49      2.14 o 
  -7   4  18       47.85       45.80      3.20 o 
  -6   4  18        0.55       -2.27      1.72 o 
  -5   4  18      124.58      127.08      4.57 o 
  -4   4  18       35.77       33.89      5.75 o 
  -3   4  18      109.65      102.38      7.75 o 
  -2   4  18       32.31       32.86      5.35 o 
  -1   4  18       59.35       62.64      6.61 o 
   0   4  18      442.82      450.11     14.74 o 
   1   4  18       26.74       33.32     10.75 o 
   2   4  18       23.76       11.73      4.93 o 
   3   4  18       84.94       76.20      7.33 o 
   4   4  18        0.12       -0.39      4.03 o 
   5   4  18        0.39       -1.79      4.52 o 
   6   4  18      149.44      146.20      8.09 o 
   7   4  18        4.07        6.19      3.35 o 
   8   4  18        1.04        0.36      4.73 o 
   9   4  18        0.58       -5.12      3.41 o 
 -16   5  18        0.27        0.00      6.17 o 
 -15   5  18       13.68       14.19      7.38 o 
 -14   5  18        0.27        4.00      5.09 o 
 -13   5  18        1.47       -1.50      3.44 o 
 -12   5  18        9.70       18.09      3.92 o 
 -11   5  18       13.42        8.29      3.44 o 
 -10   5  18        0.02       -0.50      4.83 o 
  -9   5  18      171.97      186.71      6.44 o 
  -8   5  18        6.78        7.71      2.49 o 
  -7   5  18        6.66       -1.38      1.94 o 
  -6   5  18      113.59      110.97      4.62 o 
  -5   5  18      224.95      214.42      6.72 o 
  -4   5  18       10.93       11.26      4.47 o 
  -3   5  18        8.57        2.89      3.58 o 
  -2   5  18       70.88       61.09      6.59 o 
  -1   5  18       29.25       32.92      5.80 o 
   0   5  18       39.23       39.41      9.99 o 
   1   5  18       54.68       43.83      7.09 o 
   2   5  18        1.83        7.56      4.56 o 
   3   5  18       77.55       73.80      7.83 o 
   4   5  18        1.48       -2.91      3.28 o 
   5   5  18       32.62       48.91      7.20 o 
   6   5  18       85.91       87.41     11.19 o 
   7   5  18       20.50       24.82      4.97 o 
   8   5  18       16.84       14.20      4.73 o 
   9   5  18        3.77        5.44      4.10 o 
 -12   6  18       16.61       14.68      4.84 o 
 -11   6  18       69.60       75.66      7.18 o 
 -10   6  18        3.16        3.75      3.90 o 
  -9   6  18        0.04       -1.71      3.50 o 
  -8   6  18      126.53      150.56      8.79 o 
  -7   6  18        3.06       -1.82      4.80 o 
  -6   6  18      103.73      103.96      6.70 o 
  -5   6  18       13.42       16.37      3.82 o 
  -4   6  18       87.74       88.93      6.04 o 
  -3   6  18       80.64       72.96      7.58 o 
  -2   6  18       30.08       42.24      7.00 o 
  -1   6  18      106.19      103.94      8.61 o 
   0   6  18      146.44      151.13     21.73 o 
   1   6  18        1.33       -1.11      3.72 o 
   2   6  18        2.38       -0.81      4.22 o 
   3   6  18       48.44       49.12      7.29 o 
   4   6  18       21.56       23.64      6.08 o 
   5   6  18       10.68       10.12      5.82 o 
   6   6  18       17.67       20.90      6.25 o 
   7   6  18       52.63       78.57     12.79 o 
 -13   7  18        1.14        5.60      5.12 o 
 -12   7  18        6.83       10.48      5.15 o 
 -11   7  18        0.33        4.79      6.04 o 
 -10   7  18       14.83       22.05      9.13 o 
  -9   7  18       28.90       29.76      5.91 o 
  -8   7  18        8.86        7.87      4.52 o 
  -7   7  18       33.67       58.72     11.17 o 
  -6   7  18        0.21       -5.29      3.58 o 
  -5   7  18        0.63       -2.55      3.04 o 
  -4   7  18       52.57       43.66      5.14 o 
  -3   7  18       47.09       48.16      7.12 o 
  -2   7  18        4.34        2.01      4.44 o 
  -1   7  18       54.68       61.53      7.64 o 
   0   7  18        2.48        0.15      7.67 o 
   1   7  18       14.80        9.72      5.34 o 
   2   7  18        2.11        2.79      4.82 o 
   3   7  18       92.21      107.73      9.67 o 
   4   7  18      108.97      100.93      9.69 o 
   5   7  18        0.35        7.32      7.89 o 
 -11   8  18       28.23       31.73      6.68 o 
 -10   8  18        5.58        2.92      4.91 o 
  -9   8  18        2.52       -0.71      4.63 o 
  -8   8  18       14.93       11.99      5.60 o 
  -7   8  18        1.76        3.46      4.93 o 
  -6   8  18       96.65      127.12     18.64 o 
  -5   8  18        9.85        8.26      4.46 o 
  -4   8  18       13.90        9.43      4.55 o 
  -3   8  18        7.68        3.94      4.85 o 
  -2   8  18        0.18       -2.67      4.15 o 
  -1   8  18        8.45       13.03      5.44 o 
   0   8  18        1.62       -1.42      4.34 o 
   1   8  18        1.45       -0.92      9.03 o 
   2   8  18       14.27       18.89     13.36 o 
   3   8  18       80.36       90.28     13.87 o 
   4   8  18        8.75        0.70      7.38 o 
  -7   9  18       43.87       39.45      9.80 o 
  -6   9  18       34.96       54.46     10.12 o 
  -5   9  18        4.73        4.45      7.06 o 
  -4   9  18        9.52        9.54      7.51 o 
  -3   9  18        4.88        2.46      5.40 o 
  -2   9  18        0.14        0.87      5.04 o 
  -1   9  18        0.74       -3.98      4.60 o 
 -18   1  19        6.65       19.54      5.85 o 
 -17   1  19        2.94        6.06      4.67 o 
 -16   1  19       30.35       40.88      6.57 o 
 -15   1  19        0.90        4.31      3.97 o 
 -14   1  19       69.56       49.28      9.23 o 
 -13   1  19       27.10       33.62      6.08 o 
 -12   1  19        2.20       -2.25      3.08 o 
 -11   1  19        1.60        6.35      3.51 o 
 -10   1  19      632.13      619.16     12.80 o 
  -9   1  19     1062.72     1024.39     26.68 o 
  -8   1  19     1162.99     1099.25     16.30 o 
  -7   1  19      180.44      180.16      9.61 o 
  -6   1  19        0.51        0.74      2.14 o 
  -5   1  19       22.06       27.30      3.01 o 
  -4   1  19        0.01       -0.51      1.75 o 
  -3   1  19      362.17      374.97     15.36 o 
  -2   1  19        2.83       -0.80      2.84 o 
  -1   1  19      264.22      251.11     10.21 o 
   0   1  19       12.46        9.93      3.97 o 
   1   1  19        8.86       23.98      4.70 o 
   2   1  19       59.27       48.87      5.94 o 
   3   1  19        4.95        9.99      4.14 o 
   4   1  19       38.51       31.38      5.56 o 
   5   1  19        0.39        1.72      3.75 o 
   6   1  19        1.82        0.00      6.84 o 
   7   1  19        7.56        2.44     11.45 o 
   8   1  19        2.69       -3.07      2.78 o 
   9   1  19       33.83       26.29      5.12 o 
  10   1  19        0.42       -0.69      7.73 o 
 -17   2  19        1.44        5.23      6.01 o 
 -16   2  19       49.15       63.80      7.53 o 
 -15   2  19       50.06       54.72      8.08 o 
 -14   2  19        0.10        1.37      4.08 o 
 -13   2  19      365.48      356.73     17.65 o 
 -12   2  19       24.80       29.58      5.13 o 
 -11   2  19       72.83       66.19      5.27 o 
 -10   2  19       46.87       44.72      5.43 o 
  -9   2  19       70.25       61.62      5.02 o 
  -8   2  19       25.03       33.30      3.98 o 
  -7   2  19      309.42      296.64      7.63 o 
  -6   2  19       33.43       39.15      3.50 o 
  -5   2  19       19.51       18.10      2.77 o 
  -4   2  19        0.80       -1.92      1.82 o 
  -3   2  19      204.47      202.07      7.68 o 
  -2   2  19       71.00       71.54      6.43 o 
  -1   2  19      480.57      480.43     14.39 o 
   0   2  19      467.29      449.66     14.01 o 
   1   2  19      448.75      467.51     14.51 o 
   2   2  19      391.46      390.26     13.43 o 
   3   2  19       33.29       38.82      5.77 o 
   4   2  19        1.55        0.54      3.56 o 
   5   2  19        7.35        6.87     10.62 o 
   6   2  19        1.64       -0.78      3.85 o 
   7   2  19       25.46       36.92      6.12 o 
   8   2  19        2.39        4.70      3.23 o 
   9   2  19        2.54        7.76      4.14 o 
  10   2  19       47.03       57.62     21.89 o 
 -17   3  19        9.07        3.75      4.72 o 
 -16   3  19       16.64       26.92      9.77 o 
 -15   3  19        2.24        3.93      4.05 o 
 -14   3  19      168.27      168.72     11.93 o 
 -13   3  19      181.66      225.36     19.63 o 
 -12   3  19        0.25       -0.18      3.53 o 
 -11   3  19       14.95       19.13      6.11 o 
 -10   3  19        0.00       -1.62      2.68 o 
  -9   3  19       16.93       13.49      4.11 o 
  -8   3  19      433.80      403.26     13.74 o 
  -7   3  19        4.33        4.58      2.35 o 
  -6   3  19       28.56       24.50      3.09 o 
  -5   3  19      288.60      268.94      8.03 o 
  -4   3  19        0.88        0.45      2.27 o 
  -3   3  19       10.20        8.65      4.90 o 
  -2   3  19       95.70       96.34      7.46 o 
  -1   3  19      758.96      747.65     18.74 o 
   0   3  19       82.78      106.66      7.99 o 
   1   3  19      429.84      416.65     14.08 o 
   2   3  19        1.47        1.87      4.80 o 
   3   3  19        7.13        5.69      4.27 o 
   4   3  19       21.10       20.42      5.19 o 
   5   3  19      205.14      206.24     12.57 o 
   6   3  19        3.38        5.47      4.47 o 
   7   3  19       14.74       19.45      4.48 o 
   8   3  19        4.13        1.38      7.25 o 
   9   3  19        0.64        5.46      4.27 o 
 -16   4  19        6.11       -0.66      9.23 o 
 -15   4  19        0.83        1.69      6.81 o 
 -14   4  19       13.93       26.02     12.28 o 
 -13   4  19        2.49        2.96      4.42 o 
 -12   4  19       53.05       43.39      4.77 o 
 -11   4  19      467.56      461.99     11.94 o 
 -10   4  19       14.18       21.37      3.97 o 
  -9   4  19       93.53       84.26      6.69 o 
  -8   4  19      338.44      332.65     10.50 o 
  -7   4  19       30.41       39.53      3.74 o 
  -6   4  19       37.99       42.82      3.27 o 
  -5   4  19      114.68      114.25      6.04 o 
  -4   4  19       79.09       63.58      6.47 o 
  -3   4  19       75.49       63.43      7.22 o 
  -2   4  19        0.42       -1.15      3.04 o 
  -1   4  19       25.70       24.82      5.25 o 
   0   4  19        7.89        5.37      4.32 o 
   1   4  19      255.75      243.42     11.87 o 
   2   4  19      177.16      155.83      9.77 o 
   3   4  19       54.74       55.07      8.33 o 
   4   4  19      364.11      362.38     24.34 o 
   5   4  19        6.29       -2.45      3.96 o 
   6   4  19        1.43       -1.01      4.26 o 
   7   4  19       13.76       17.31      3.88 o 
   8   4  19       19.02       20.71      4.93 o 
   9   4  19        0.26       -3.72      3.93 o 
 -15   5  19       18.71       22.52      7.89 o 
 -14   5  19        6.86       12.79      6.55 o 
 -13   5  19       16.80       25.44      5.20 o 
 -12   5  19       44.10       38.36      4.81 o 
 -11   5  19      127.99      124.12     10.99 o 
 -10   5  19      176.90      179.01     13.77 o 
  -9   5  19        0.07        3.12      2.76 o 
  -8   5  19       29.36       30.62      3.45 o 
  -7   5  19      107.16      101.64      4.98 o 
  -6   5  19      577.49      531.82      9.25 o 
  -5   5  19       12.53       14.00      3.09 o 
  -4   5  19       51.21       48.37      6.45 o 
  -3   5  19        2.12        4.58      5.19 o 
  -2   5  19        0.53        4.19      7.13 o 
  -1   5  19      148.97      135.44     16.45 o 
   0   5  19       29.45       18.16      5.13 o 
   1   5  19       19.65       15.36      5.06 o 
   2   5  19       64.08       68.83      7.49 o 
   3   5  19       21.18       21.76      5.81 o 
   4   5  19       12.19       11.88      5.35 o 
   5   5  19        4.49       15.35      8.21 o 
   6   5  19       24.83       31.75      5.43 o 
   7   5  19        5.06        0.63      3.68 o 
   8   5  19       10.05        9.84      4.63 o 
 -12   6  19        5.66        7.70      7.51 o 
 -11   6  19        0.86       -6.17      6.23 o 
 -10   6  19        1.64       -3.77      3.39 o 
  -9   6  19        2.69       -1.61      4.01 o 
  -8   6  19        0.00       -0.18      3.59 o 
  -7   6  19       31.27       28.39      5.44 o 
  -6   6  19       57.93       47.52      5.04 o 
  -5   6  19       23.16       27.27      4.48 o 
  -4   6  19        2.46        3.25      4.43 o 
  -3   6  19       40.23       53.64      9.61 o 
  -2   6  19       37.33       41.13      6.47 o 
  -1   6  19       80.48       84.89      8.27 o 
   0   6  19       31.98       27.90      6.22 o 
   1   6  19       20.39       19.81      5.35 o 
   2   6  19       30.43       26.41      5.88 o 
   3   6  19       48.96       42.97      7.24 o 
   4   6  19       17.98       20.42      6.43 o 
   5   6  19        5.65       11.39      5.69 o 
   6   6  19       16.57       15.65      8.78 o 
 -13   7  19        8.99       12.41      8.91 o 
 -12   7  19        2.46        1.60      4.54 o 
 -11   7  19        6.02        4.77      4.83 o 
 -10   7  19        1.15        2.80      4.50 o 
  -9   7  19       16.71       10.25      6.23 o 
  -8   7  19       22.67       20.34      5.53 o 
  -7   7  19        0.00       -1.91      4.68 o 
  -6   7  19       40.42       50.91      6.82 o 
  -5   7  19       50.45       37.66      6.85 o 
  -4   7  19       27.16       33.77      6.47 o 
  -3   7  19        8.48       14.04      5.29 o 
  -2   7  19       11.06        8.17      4.65 o 
  -1   7  19        0.16        7.55      4.88 o 
   0   7  19        1.07       -5.60      3.73 o 
   1   7  19       18.33       23.12      6.07 o 
   2   7  19       59.02       61.21      8.17 o 
   3   7  19        4.84        3.76      5.79 o 
   4   7  19        0.56        0.85      4.95 o 
 -10   8  19       24.71       33.57      6.71 o 
  -9   8  19        5.57        9.97      7.25 o 
  -8   8  19        4.73        2.63      4.69 o 
  -7   8  19       11.03       10.80      5.60 o 
  -6   8  19       22.49       22.40      6.39 o 
  -5   8  19        4.38        0.68      8.65 o 
  -4   8  19        6.55       -0.41      4.47 o 
  -3   8  19       30.59       18.59      5.75 o 
  -2   8  19        4.33       -0.66      4.73 o 
  -1   8  19        0.08       -3.60      4.19 o 
   0   8  19        1.26       -4.42      5.44 o 
   1   8  19       21.59       15.61      7.57 o 
   2   8  19        3.24        4.07      7.57 o 
   3   8  19        0.02       16.35      8.72 o 
  -6   9  19       14.50       10.62      8.33 o 
  -5   9  19        2.39       12.53      8.14 o 
  -4   9  19       69.68       98.36     13.61 o 
  -3   9  19        0.43        8.78      7.38 o 
  -2   9  19       22.17       20.74      9.42 o 
 -17   0  20      154.86      247.68     17.88 o 
 -16   0  20      267.12      319.70     19.66 o 
 -15   0  20       25.81       34.61      8.72 o 
 -14   0  20      299.83      353.99     19.28 o 
 -13   0  20      201.04      195.44     14.70 o 
 -12   0  20      353.59      359.46     18.07 o 
 -11   0  20      660.87      706.07     25.13 o 
 -10   0  20      818.24      834.45     26.78 o 
  -9   0  20        1.87       -1.86      4.61 o 
  -8   0  20      418.69      382.11     12.39 o 
  -7   0  20        8.16       10.66      3.78 o 
  -6   0  20      169.18      144.16      8.33 o 
  -5   0  20      141.53      151.67     13.84 o 
  -4   0  20      326.05      325.02     11.62 o 
  -3   0  20      100.06       75.45      8.78 o 
  -2   0  20      235.43      200.41     13.42 o 
  -1   0  20      514.28      480.53     20.17 o 
   0   0  20      153.13      149.19     12.28 o 
   1   0  20      285.86      311.81     16.99 o 
   2   0  20       24.79       16.86      6.68 o 
   3   0  20       26.44       22.78      7.32 o 
   4   0  20      196.36      203.65     15.21 o 
   5   0  20      106.70       87.86     10.82 o 
   6   0  20       47.25       37.15      8.72 o 
   7   0  20        4.91       -1.97      5.54 o 
   8   0  20        2.33       -7.66      5.69 o 
   9   0  20       83.60       86.12      9.09 o 
  10   0  20        0.16        1.53      7.63 o 
 -17   1  20       48.64       53.88      7.53 o 
 -16   1  20        2.64       21.33      5.64 o 
 -15   1  20      190.41      226.45     11.61 o 
 -14   1  20       40.71       44.02      9.54 o 
 -13   1  20      239.36      290.96     12.21 o 
 -12   1  20        0.60        0.06      3.31 o 
 -11   1  20       36.82       37.83      5.49 o 
 -10   1  20      278.60      260.39     20.95 o 
  -9   1  20       25.15       29.35      3.56 o 
  -8   1  20      561.11      558.69     11.26 o 
  -7   1  20      286.44      291.73     10.09 o 
  -6   1  20       13.75       10.74      2.55 o 
  -5   1  20      223.22      226.46      6.89 o 
  -4   1  20        7.80        7.89      2.48 o 
  -3   1  20      325.09      314.99     11.38 o 
  -2   1  20       97.86      103.56      7.47 o 
  -1   1  20      116.35      120.19     15.21 o 
   0   1  20      774.22      759.10     18.40 o 
   1   1  20      158.91      164.35      9.25 o 
   2   1  20      110.81      114.75      8.08 o 
   3   1  20      117.20      117.83      9.26 o 
   4   1  20      171.65      161.15      9.83 o 
   5   1  20       16.69       17.69      5.00 o 
   6   1  20        0.00        1.32      4.03 o 
   7   1  20        0.19       -5.31      3.75 o 
   8   1  20        8.48        4.38      3.57 o 
   9   1  20        0.05       -2.98      3.74 o 
 -17   2  20        0.47        0.18      4.54 o 
 -16   2  20        3.21       -0.70      4.28 o 
 -15   2  20        6.75        0.66      4.00 o 
 -14   2  20       73.32       84.73      9.67 o 
 -13   2  20       93.33       90.84      7.83 o 
 -12   2  20      280.54      306.92     12.28 o 
 -11   2  20        0.10       -1.72      2.59 o 
 -10   2  20       65.33       56.55      8.02 o 
  -9   2  20      918.03      925.74     27.83 o 
  -8   2  20       98.45      103.17      5.19 o 
  -7   2  20       95.37       90.18      4.88 o 
  -6   2  20      162.49      133.55      5.57 o 
  -5   2  20        1.78        1.59      2.05 o 
  -4   2  20       40.97       42.27      4.37 o 
  -3   2  20      308.09      313.66     17.97 o 
  -2   2  20        2.11       -1.05      3.41 o 
  -1   2  20      682.72      642.28     17.14 o 
   0   2  20       37.75       38.54      5.80 o 
   1   2  20        9.73       18.02      4.86 o 
   2   2  20        5.83       13.66      4.79 o 
   3   2  20      109.34      100.97      8.00 o 
   4   2  20       10.58       16.80      5.69 o 
   5   2  20        1.13        0.70      3.77 o 
   6   2  20       10.39        8.27      4.60 o 
   7   2  20       70.62       67.34      7.41 o 
   8   2  20       26.06       29.75      4.56 o 
   9   2  20        7.41       11.58      4.65 o 
 -17   3  20        2.25       -0.31      4.63 o 
 -16   3  20        2.33        7.00      8.75 o 
 -15   3  20        2.17       -4.35      3.72 o 
 -14   3  20       78.60       92.97      8.12 o 
 -13   3  20      268.10      295.39     17.11 o 
 -12   3  20        4.92        9.18      4.51 o 
 -11   3  20       42.17       37.91      4.52 o 
 -10   3  20       10.66        8.89      3.24 o 
  -9   3  20       34.67       43.30      4.65 o 
  -8   3  20      208.28      201.38     12.46 o 
  -7   3  20      441.50      443.32      9.69 o 
  -6   3  20       22.79       16.68      3.02 o 
  -5   3  20      112.74       91.70      5.03 o 
  -4   3  20        1.67        1.35      6.49 o 
  -3   3  20      190.78      182.04      9.72 o 
  -2   3  20      438.06      410.48     14.13 o 
  -1   3  20       17.60       16.88      4.03 o 
   0   3  20      179.34      169.17     10.53 o 
   1   3  20     1063.93     1013.02     22.55 o 
   2   3  20       53.20       67.20      7.26 o 
   3   3  20        2.45       -0.86      3.97 o 
   4   3  20        0.00        6.42      4.99 o 
   5   3  20        6.69        7.49      4.75 o 
   6   3  20        9.92        9.14      4.89 o 
   7   3  20        6.65       14.21      4.42 o 
   8   3  20        0.52        1.70      3.89 o 
   9   3  20       94.34      112.00      8.28 o 
 -16   4  20        0.01        1.01      4.49 o 
 -15   4  20        6.04        2.09      4.42 o 
 -14   4  20       64.80       75.53      7.45 o 
 -13   4  20       11.57       15.57      4.77 o 
 -12   4  20       22.49       27.40      4.35 o 
 -11   4  20        2.16        5.04      3.28 o 
 -10   4  20       20.66       22.26      4.07 o 
  -9   4  20      149.25      139.59      7.12 o 
  -8   4  20      278.64      278.55     10.36 o 
  -7   4  20      259.70      237.45      7.56 o 
  -6   4  20       28.01       20.61      3.31 o 
  -5   4  20       57.81       50.92      5.05 o 
  -4   4  20       87.35       78.31      7.27 o 
  -3   4  20       74.63       75.78      7.37 o 
  -2   4  20        8.21       10.16      4.11 o 
  -1   4  20        0.96        2.43      3.85 o 
   0   4  20      182.45      181.35     11.29 o 
   1   4  20        6.66       11.86      6.17 o 
   2   4  20       53.65       52.39      9.64 o 
   3   4  20       71.41       90.91      8.28 o 
   4   4  20        2.55        2.50      4.45 o 
   5   4  20        1.27        3.01      4.90 o 
   6   4  20        1.88       -4.16      3.81 o 
   7   4  20       15.45       12.67      3.79 o 
   8   4  20        0.82       -0.75      3.72 o 
 -15   5  20       14.75       30.67      8.65 o 
 -14   5  20       21.71       39.00      8.91 o 
 -13   5  20        7.48        6.54      4.24 o 
 -12   5  20       15.76       17.20      4.03 o 
 -11   5  20      303.02      269.65     19.15 o 
 -10   5  20       68.03       59.04      5.37 o 
  -9   5  20      142.38      153.64      7.54 o 
  -8   5  20        2.25       -0.07      2.79 o 
  -7   5  20       56.26       54.89      5.13 o 
  -6   5  20      123.62      134.60      5.24 o 
  -5   5  20       62.07       65.41      7.11 o 
  -4   5  20        6.35       -1.17      3.89 o 
  -3   5  20       67.82       73.30      7.65 o 
  -2   5  20       10.73       12.10      4.56 o 
  -1   5  20       54.10       59.74      7.24 o 
   0   5  20      120.74      122.41      9.38 o 
   1   5  20        6.57        1.43      4.14 o 
   2   5  20      162.55      177.73     10.84 o 
   3   5  20       46.30       51.00     14.31 o 
   4   5  20       24.67       41.54     14.38 o 
   5   5  20        2.94        3.37      5.06 o 
   6   5  20        6.91        1.27      4.21 o 
   7   5  20        4.35        3.05      4.30 o 
 -12   6  20      114.51      105.04     14.25 o 
 -11   6  20        0.54       -0.06      6.87 o 
 -10   6  20        0.00        0.32      7.25 o 
  -9   6  20        1.46        2.93      7.38 o 
  -8   6  20       24.22       24.76      5.09 o 
  -7   6  20        6.74        5.89      4.41 o 
  -6   6  20        0.20       -2.25      2.96 o 
  -5   6  20        0.01       -2.89      3.87 o 
  -4   6  20        0.07        0.84      7.28 o 
  -3   6  20        4.13        5.74      4.54 o 
  -2   6  20        6.92       -1.06      4.03 o 
  -1   6  20       17.26       16.53      7.22 o 
   0   6  20       45.12       54.39      7.35 o 
   1   6  20       39.94       37.21      6.63 o 
   2   6  20       12.45       11.69      5.24 o 
   3   6  20       15.56        4.49      5.09 o 
   4   6  20        4.10        0.00      5.94 o 
   5   6  20        1.04       10.31      7.35 o 
 -12   7  20        5.97       -4.58      7.83 o 
 -11   7  20       21.85       26.47     10.37 o 
 -10   7  20       84.23      102.87      8.78 o 
  -9   7  20        7.04        4.99      4.60 o 
  -8   7  20       28.01       28.27      6.02 o 
  -7   7  20        0.01       -4.87      8.05 o 
  -6   7  20       29.00       38.59      6.53 o 
  -5   7  20       59.68       50.33      7.52 o 
  -4   7  20        0.07       -0.28      4.23 o 
  -3   7  20      116.44      106.74      9.52 o 
  -2   7  20       32.00       38.04      6.90 o 
  -1   7  20       10.68       16.26      5.67 o 
   0   7  20       14.69        7.14      6.46 o 
   1   7  20       18.93       11.06      9.03 o 
   2   7  20        2.90        3.50      4.46 o 
   3   7  20        0.84       -2.76      7.44 o 
   4   7  20        4.19       10.75      9.03 o 
  -9   8  20        1.32       11.90      7.06 o 
  -8   8  20        6.79        1.66      5.05 o 
  -7   8  20       49.92       46.89     11.83 o 
  -6   8  20       11.83        8.17      5.49 o 
  -5   8  20        1.73       -0.95      7.00 o 
  -4   8  20       29.07       25.70      6.51 o 
  -3   8  20        3.73       -0.54      5.92 o 
  -2   8  20       36.70       47.55      7.89 o 
  -1   8  20        5.82        6.73      7.60 o 
   0   8  20        0.24       -5.29      4.59 o 
   1   8  20        0.30       -8.59      5.73 o 
 -17   1  21        0.56        4.47      5.04 o 
 -16   1  21        1.67        3.49      4.42 o 
 -15   1  21        9.17        7.86      4.59 o 
 -14   1  21       56.98       79.71      7.82 o 
 -13   1  21      228.57      253.14     11.53 o 
 -12   1  21       40.21       40.62      5.91 o 
 -11   1  21       59.47       73.24      7.57 o 
 -10   1  21      359.02      344.02     23.85 o 
  -9   1  21       58.37       46.30      5.85 o 
  -8   1  21      304.29      281.91      7.95 o 
  -7   1  21       12.35        6.11      2.56 o 
  -6   1  21        5.51        0.30      3.41 o 
  -5   1  21       47.45       44.55      3.87 o 
  -4   1  21       41.75       36.88      5.14 o 
  -3   1  21       49.50       47.12      5.61 o 
  -2   1  21        7.36        5.47      3.60 o 
  -1   1  21      117.01      108.90      8.19 o 
   0   1  21       91.92       89.42     11.32 o 
   1   1  21       13.72       10.53      4.42 o 
   2   1  21      136.94      137.28     11.32 o 
   3   1  21      872.65      870.47     48.92 o 
   4   1  21       70.32       63.75      7.40 o 
   5   1  21       58.11       43.37      6.53 o 
   6   1  21        0.90       -5.64      5.88 o 
   7   1  21        1.68        4.80      4.73 o 
   8   1  21       22.85       26.20      4.58 o 
   9   1  21       15.28       16.48      4.83 o 
 -17   2  21        3.86       15.21      5.53 o 
 -16   2  21       20.80       27.73      6.18 o 
 -15   2  21       30.59       21.49      8.88 o 
 -14   2  21       20.16       24.53      5.64 o 
 -13   2  21       19.90       26.06      5.51 o 
 -12   2  21       18.82       18.57      5.19 o 
 -11   2  21       28.58       16.03      3.78 o 
 -10   2  21       40.96       37.90      4.58 o 
  -9   2  21      764.62      802.87     16.26 o 
  -8   2  21      216.51      234.57      7.38 o 
  -7   2  21        0.00       -1.38      1.96 o 
  -6   2  21      135.93      125.64      5.08 o 
  -5   2  21       24.34       22.97      3.71 o 
  -4   2  21        2.94        0.03      3.26 o 
  -3   2  21      221.54      224.85     10.49 o 
  -2   2  21     1001.89     1026.65     42.12 o 
  -1   2  21      812.43      789.76     19.57 o 
   0   2  21      183.02      171.99      9.58 o 
   1   2  21        3.88        4.27      4.04 o 
   2   2  21       19.91       17.17      5.09 o 
   3   2  21       54.85       59.97      7.10 o 
   4   2  21      131.25      140.31     11.01 o 
   5   2  21       23.88       22.88      5.47 o 
   6   2  21        0.08       -1.86      4.03 o 
   7   2  21        0.96        1.64      4.27 o 
   8   2  21        8.11        6.44      4.35 o 
 -16   3  21        6.83        9.32      6.93 o 
 -15   3  21        0.77        2.84      4.24 o 
 -14   3  21        8.48       17.33      5.29 o 
 -13   3  21      271.25      309.32     15.21 o 
 -12   3  21      113.23      129.05      9.06 o 
 -11   3  21        0.43        3.10      3.03 o 
 -10   3  21        1.63        2.38      4.34 o 
  -9   3  21       27.42       31.54      4.32 o 
  -8   3  21      193.57      188.07      6.87 o 
  -7   3  21      109.86      118.15      5.77 o 
  -6   3  21       14.27       12.21      2.92 o 
  -5   3  21       34.11       32.23      4.82 o 
  -4   3  21        4.01       10.19      4.24 o 
  -3   3  21        2.66       10.75      4.32 o 
  -2   3  21       13.96        4.11      3.17 o 
  -1   3  21       91.94       78.52      7.66 o 
   0   3  21       48.51       58.01     10.82 o 
   1   3  21      617.20      614.63     17.88 o 
   2   3  21       72.12       69.08      7.60 o 
   3   3  21       18.22       16.74      5.26 o 
   4   3  21        0.35       -1.46      6.01 o 
   5   3  21       22.58       27.32      9.19 o 
   6   3  21        7.57        8.67      5.19 o 
   7   3  21        1.41       -0.46      3.69 o 
   8   3  21        6.09        3.80      4.24 o 
 -16   4  21        9.83       14.52      5.17 o 
 -15   4  21        0.02        3.21      4.13 o 
 -14   4  21        3.77        8.99      4.60 o 
 -13   4  21       19.48       20.12      5.24 o 
 -12   4  21        2.67        8.43      3.45 o 
 -11   4  21      103.03      110.83     12.57 o 
 -10   4  21      355.20      370.71     11.06 o 
  -9   4  21      135.50      138.09      7.34 o 
  -8   4  21       38.19       38.79      4.73 o 
  -7   4  21      417.19      471.75     10.52 o 
  -6   4  21       24.80       33.75      3.88 o 
  -5   4  21        8.75        0.26      4.56 o 
  -4   4  21       14.63       12.93      4.76 o 
  -3   4  21       23.37       23.72      5.55 o 
  -2   4  21       35.49       38.94      6.21 o 
  -1   4  21       82.15       78.78      7.85 o 
   0   4  21      128.59      128.59      7.69 o 
   1   4  21       13.78       18.66      5.69 o 
   2   4  21       27.52       25.48      5.96 o 
   3   4  21        1.30        3.55      4.74 o 
   4   4  21       26.71       23.78      6.41 o 
   5   4  21       49.62       47.48      7.32 o 
   6   4  21       10.11       -1.27      4.63 o 
   7   4  21       35.63       40.98      6.02 o 
 -15   5  21        1.24        4.39      5.66 o 
 -14   5  21       25.82       29.77      8.59 o 
 -13   5  21        8.61        6.06      4.05 o 
 -12   5  21        3.60        3.57      3.46 o 
 -11   5  21       21.37       30.43      4.68 o 
 -10   5  21       61.03       70.88      5.81 o 
  -9   5  21       29.68       41.13      4.83 o 
  -8   5  21        8.94        2.63      3.10 o 
  -7   5  21       20.57       22.47      4.18 o 
  -6   5  21        0.81        3.12      3.26 o 
  -5   5  21       35.07       36.90      6.46 o 
  -4   5  21       21.82       19.40      5.31 o 
  -3   5  21       18.74       19.11      5.50 o 
  -2   5  21        4.17        6.79      4.56 o 
  -1   5  21        0.98       -4.96      3.97 o 
   0   5  21       58.67       53.92      9.70 o 
   1   5  21        5.13        9.37      4.96 o 
   2   5  21      183.89      218.85     10.12 o 
   3   5  21      195.83      225.22     19.95 o 
   4   5  21       21.41       21.97      6.16 o 
   5   5  21       28.39       43.11      7.90 o 
   6   5  21        3.96        2.57      4.24 o 
 -12   6  21       30.43       36.07     10.50 o 
 -11   6  21        2.21        2.86      7.38 o 
 -10   6  21       44.61       62.03     11.83 o 
  -9   6  21       27.39       22.97      8.84 o 
  -8   6  21        0.01       -2.86      6.74 o 
  -7   6  21        0.00       -0.83      6.30 o 
  -6   6  21        6.65       10.04      3.84 o 
  -5   6  21       22.38       14.95      5.25 o 
  -4   6  21      124.31      115.66      9.54 o 
  -3   6  21       16.88       21.87      6.11 o 
  -2   6  21       19.11       21.84      6.03 o 
  -1   6  21        2.99        3.92      4.61 o 
   0   6  21        4.45        7.65      4.84 o 
   1   6  21       13.91       14.44      5.75 o 
   2   6  21        0.26        7.52      5.13 o 
   3   6  21       25.79       36.34      8.68 o 
   4   6  21       13.26       11.13      5.73 o 
   5   6  21        3.28       13.23      8.84 o 
 -11   7  21        1.08       12.15      9.16 o 
 -10   7  21       16.01       -0.70      8.59 o 
  -9   7  21        0.00        3.82      8.40 o 
  -8   7  21       15.71        9.92      8.46 o 
  -7   7  21        9.11        8.17      5.13 o 
  -6   7  21        0.23        2.60      4.48 o 
  -5   7  21        4.51        8.86      5.33 o 
  -4   7  21       15.25       16.58      5.80 o 
  -3   7  21      118.05      136.75     14.73 o 
  -2   7  21        7.28        1.92      4.74 o 
  -1   7  21        0.35       -2.09      4.43 o 
   0   7  21       26.69       21.19      7.76 o 
   1   7  21        9.76       -3.82      4.17 o 
   2   7  21        0.01       -2.05      4.38 o 
   3   7  21        1.12        3.18      6.81 o 
  -8   8  21        0.14       -5.98      6.17 o 
  -7   8  21        0.01       -3.94      6.55 o 
  -6   8  21        1.64       -5.15      6.55 o 
  -4   8  21       30.88       29.13      6.76 o 
  -3   8  21        3.90        6.33      5.56 o 
  -2   8  21        4.96        2.67      7.25 o 
  -1   8  21        2.66        1.15      7.63 o 
 -17   0  22        3.09        0.57      6.55 o 
 -16   0  22        3.72       -2.35      6.43 o 
 -15   0  22      312.01      324.91     19.60 o 
 -14   0  22       37.41       29.27      8.21 o 
 -13   0  22      151.23      169.23     14.51 o 
 -12   0  22       45.94       41.67      8.46 o 
 -11   0  22        9.65        2.80      5.73 o 
 -10   0  22        0.55       -1.46      4.84 o 
  -9   0  22      717.08      738.08     17.89 o 
  -8   0  22        0.02       -1.84      3.22 o 
  -7   0  22       62.81       53.23      5.93 o 
  -6   0  22      155.88      169.15     16.99 o 
  -5   0  22       14.13       16.62      4.20 o 
  -4   0  22        9.31       18.32      5.98 o 
  -3   0  22       69.20       74.95      9.42 o 
  -2   0  22       88.51       84.62      9.92 o 
  -1   0  22      541.27      524.24     22.27 o 
   0   0  22       16.83       19.66      6.74 o 
   1   0  22      356.60      344.89     18.70 o 
   2   0  22      830.69      836.30     29.58 o 
   3   0  22      387.86      384.34     20.55 o 
   4   0  22      116.22      136.28     13.87 o 
   5   0  22      322.99      338.85     20.36 o 
   6   0  22       23.56       19.72      8.84 o 
   7   0  22       32.19       45.93     10.24 o 
   8   0  22        0.30       -1.55      5.11 o 
 -17   1  22       28.53       25.90      6.43 o 
 -16   1  22      143.83      175.59     16.57 o 
 -15   1  22       12.54       27.48      5.86 o 
 -14   1  22      110.72      106.46      8.79 o 
 -13   1  22       19.61       10.02     10.02 o 
 -12   1  22      115.22      148.85      9.13 o 
 -11   1  22        2.51        4.17      3.96 o 
 -10   1  22       80.76       78.59      6.16 o 
  -9   1  22      384.21      360.33     18.05 o 
  -8   1  22       43.08       41.93      3.98 o 
  -7   1  22       10.01        9.87      3.06 o 
  -6   1  22       53.70       59.42      5.80 o 
  -5   1  22        0.00       -1.94      2.05 o 
  -4   1  22        0.76        1.86      3.30 o 
  -3   1  22      184.93      195.11     18.77 o 
  -2   1  22      365.35      365.41     13.22 o 
  -1   1  22        4.42        1.64      4.14 o 
   0   1  22        3.05       -1.89      3.51 o 
   1   1  22       95.76       88.96      7.87 o 
   2   1  22       58.37       60.07      7.09 o 
   3   1  22       41.17       47.62      6.85 o 
   4   1  22       24.79       13.69      5.45 o 
   5   1  22       41.63       46.87      7.09 o 
   6   1  22        1.74        5.70      5.54 o 
   7   1  22        0.09       -0.66      8.68 o 
   8   1  22       23.62       27.29      4.82 o 
 -16   2  22        8.00       14.56      5.49 o 
 -15   2  22       12.66       21.99      5.69 o 
 -14   2  22        0.69        0.57      3.96 o 
 -13   2  22        2.70        1.88      4.25 o 
 -12   2  22        2.95        2.55      3.80 o 
 -11   2  22       28.44       32.69      4.63 o 
 -10   2  22        2.56        0.04      2.48 o 
  -9   2  22       82.64       93.82      6.14 o 
  -8   2  22       94.98       97.84      4.86 o 
  -7   2  22        0.05       -3.51      2.34 o 
  -6   2  22        7.91        8.43      3.00 o 
  -5   2  22        0.33        1.31      2.98 o 
  -4   2  22       70.73       75.49      6.97 o 
  -3   2  22       40.22       42.45      5.96 o 
  -2   2  22      132.63      150.19      9.22 o 
  -1   2  22       19.42       21.60      5.22 o 
   0   2  22        0.46        5.88      3.91 o 
   1   2  22      123.70      115.12      8.62 o 
   2   2  22        6.96        2.37      4.25 o 
   3   2  22        4.55        6.13      4.93 o 
   4   2  22       12.72       12.28      5.08 o 
   5   2  22        3.59        2.79      4.55 o 
   6   2  22        2.60        9.36      5.73 o 
   7   2  22       17.14       15.24      5.62 o 
   8   2  22        0.61        0.74      4.04 o 
 -16   3  22        8.98       17.47      5.47 o 
 -15   3  22        2.55        6.80      4.63 o 
 -14   3  22        0.49       -2.93      3.84 o 
 -13   3  22       23.04       42.32      6.33 o 
 -12   3  22       50.16       51.08      6.72 o 
 -11   3  22       45.86       36.39      4.84 o 
 -10   3  22       48.57       49.86      5.15 o 
  -9   3  22        3.11        2.40      3.47 o 
  -8   3  22      419.35      413.16     16.27 o 
  -7   3  22       10.62       17.52      3.36 o 
  -6   3  22       39.31       38.10      4.11 o 
  -5   3  22      189.37      179.25      8.21 o 
  -4   3  22       47.03       59.29      6.81 o 
  -3   3  22      119.74      125.03      7.18 o 
  -2   3  22       19.48       17.22      5.02 o 
  -1   3  22        3.83       12.47      4.63 o 
   0   3  22      550.09      517.79     16.67 o 
   1   3  22       12.20        9.28      4.71 o 
   2   3  22       19.50       28.90      9.48 o 
   3   3  22        0.13       -0.19      4.41 o 
   4   3  22        1.04        0.83      5.25 o 
   5   3  22        0.59        1.68      7.13 o 
   6   3  22       15.46        9.77      5.34 o 
   7   3  22        5.05        8.24      4.53 o 
 -15   4  22        2.08        5.84      4.74 o 
 -14   4  22       35.91       38.59      6.52 o 
 -13   4  22       16.15       15.89      5.15 o 
 -12   4  22        3.15        0.42      3.86 o 
 -11   4  22       32.65       28.24      6.12 o 
 -10   4  22        2.03        5.15      3.32 o 
  -9   4  22      237.02      224.95      9.23 o 
  -8   4  22       81.09       77.67      6.04 o 
  -7   4  22      276.90      293.72      8.78 o 
  -6   4  22      194.54      230.86     11.56 o 
  -5   4  22        8.66        4.21      4.27 o 
  -4   4  22      214.83      211.26     20.30 o 
  -3   4  22       12.48        6.31      4.38 o 
  -2   4  22       17.27       20.52     11.77 o 
  -1   4  22       50.73       53.47      5.82 o 
   0   4  22        9.18        4.96      4.77 o 
   1   4  22       27.31       33.42      8.08 o 
   2   4  22        1.92        0.18      4.47 o 
   3   4  22        6.83       12.87      8.21 o 
   4   4  22       84.29      101.53      9.40 o 
   5   4  22        0.38       -3.51      4.62 o 
   6   4  22        6.71        2.57      5.12 o 
 -14   5  22        0.89        4.58      6.11 o 
 -13   5  22       20.45       28.58      5.87 o 
 -12   5  22       19.04       21.67      6.02 o 
 -11   5  22       34.06       34.41      4.84 o 
 -10   5  22        4.42        2.68      3.78 o 
  -9   5  22        0.03       -5.18      3.45 o 
  -8   5  22       75.28       59.77      5.63 o 
  -7   5  22       84.71       75.29      6.05 o 
  -6   5  22        4.90        5.98      4.12 o 
  -5   5  22       62.27       69.77      7.84 o 
  -4   5  22       60.28       70.80      7.71 o 
  -3   5  22       55.14       57.25     15.40 o 
  -2   5  22       10.56       12.05      4.99 o 
  -1   5  22       13.70       16.50      5.49 o 
   0   5  22        5.27       10.39      5.27 o 
   1   5  22       28.85       23.99      5.20 o 
   2   5  22      139.05      134.12     24.53 o 
   3   5  22       30.57       44.70      7.54 o 
   4   5  22       37.70       41.18      7.69 o 
   5   5  22       27.34       33.27      9.86 o 
 -12   6  22        0.21       -0.95      7.89 o 
 -11   6  22        1.49       -3.63      6.62 o 
 -10   6  22       19.03       29.01     10.12 o 
  -9   6  22        8.70        7.25      8.02 o 
  -8   6  22        0.37        5.28      6.93 o 
  -7   6  22       23.95       19.09      9.03 o 
  -6   6  22        0.41       -5.10      4.10 o 
  -5   6  22        3.39        3.76      4.84 o 
  -4   6  22       10.86       11.10      5.60 o 
  -3   6  22        3.42        1.72      4.31 o 
  -2   6  22       88.42       93.32      9.12 o 
  -1   6  22        0.01       -1.91      5.79 o 
   0   6  22      177.11      162.31     11.08 o 
   1   6  22        9.50       12.50      5.52 o 
   2   6  22       10.38        4.02      6.01 o 
   3   6  22        0.36        0.00      5.49 o 
   4   6  22        3.02        8.78      9.10 o 
 -10   7  22       10.13       17.18      9.35 o 
  -9   7  22        5.35        8.72      8.40 o 
  -8   7  22       40.08       38.36     11.20 o 
  -7   7  22       12.59        9.23      8.33 o 
  -6   7  22        2.28        6.81      8.02 o 
  -5   7  22       13.57       22.01      6.42 o 
  -4   7  22       27.86       24.98      6.32 o 
  -3   7  22        0.01        0.36      4.71 o 
  -2   7  22        0.61        7.49     11.48 o 
  -1   7  22        8.87       15.91      5.65 o 
   0   7  22        0.34        7.80      5.14 o 
   1   7  22        3.62       -7.51      5.47 o 
   2   7  22        0.31       -1.72      6.49 o 
  -4   8  22        0.51       -8.21      6.93 o 
  -3   8  22       28.87       24.49      9.73 o 
 -16   1  23        9.80       24.70      8.94 o 
 -15   1  23       37.63       51.81      7.46 o 
 -14   1  23        6.76        6.89      4.47 o 
 -13   1  23        0.05       -0.10      3.77 o 
 -12   1  23       24.10       25.29      5.33 o 
 -11   1  23       11.58       16.07      4.61 o 
 -10   1  23       27.20       18.03      3.80 o 
  -9   1  23      281.00      269.16     10.63 o 
  -8   1  23      106.14      102.64      5.51 o 
  -7   1  23       47.81       35.00      3.89 o 
  -6   1  23       71.54       70.11      4.84 o 
  -5   1  23        2.14        1.91      3.54 o 
  -4   1  23        5.93        2.37      5.31 o 
  -3   1  23       17.87       18.29      4.76 o 
  -2   1  23        2.24        4.93      3.69 o 
  -1   1  23        3.99        1.86      3.62 o 
   0   1  23       19.75       10.74      4.38 o 
   1   1  23       78.81       82.44      8.65 o 
   2   1  23      290.08      296.70     13.20 o 
   3   1  23       85.47       79.62      8.13 o 
   4   1  23        0.42        2.18      5.02 o 
   5   1  23       16.17       14.90      5.75 o 
   6   1  23        4.50        3.22      4.96 o 
   7   1  23        5.84        0.81      5.22 o 
 -16   2  23       51.65       73.36      8.28 o 
 -15   2  23       37.94       42.73      7.28 o 
 -14   2  23       13.17        5.50      4.45 o 
 -13   2  23       14.78       13.34      4.80 o 
 -12   2  23        0.68        4.75      4.14 o 
 -11   2  23        2.80       -2.01      3.57 o 
 -10   2  23        4.16        6.14      3.24 o 
  -9   2  23       76.89       65.70      5.52 o 
  -8   2  23       17.73       18.71      3.35 o 
  -7   2  23        1.91        1.38      2.62 o 
  -6   2  23       60.88       55.90      4.55 o 
  -5   2  23       12.80       16.15      4.57 o 
  -4   2  23        9.97       14.07      6.87 o 
  -3   2  23       88.19      100.95      8.07 o 
  -2   2  23        1.54        1.34      3.85 o 
  -1   2  23      133.17      131.72      9.04 o 
   0   2  23       11.57       11.20      6.49 o 
   1   2  23       86.35       67.47      8.62 o 
   2   2  23        3.27       -4.11      7.25 o 
   3   2  23      160.93      175.78     10.84 o 
   4   2  23       61.83       57.68      7.70 o 
   5   2  23        6.86        2.80      5.25 o 
   6   2  23        3.93       12.30      5.64 o 
   7   2  23        3.89        6.04      5.28 o 
 -15   3  23       12.46       16.22      5.53 o 
 -14   3  23       24.49       27.11      6.00 o 
 -13   3  23       30.36       42.59      8.33 o 
 -12   3  23       13.44        9.40      4.43 o 
 -11   3  23       14.99       10.49      3.94 o 
 -10   3  23        3.28        4.91      3.57 o 
  -9   3  23        1.89        0.48      3.23 o 
  -8   3  23      341.95      371.86      9.74 o 
  -7   3  23       28.13       28.18      4.03 o 
  -6   3  23      339.95      327.45      9.39 o 
  -5   3  23      373.75      376.13     11.66 o 
  -4   3  23       56.91       66.82      7.24 o 
  -3   3  23      224.24      231.76     11.58 o 
  -2   3  23       10.09       14.05      5.13 o 
  -1   3  23       10.86       14.35      5.15 o 
   0   3  23      193.76      170.19     10.75 o 
   1   3  23        4.59        3.24      4.49 o 
   2   3  23        0.79        6.62      5.22 o 
   3   3  23       32.99       24.16      6.25 o 
   4   3  23        4.33       -1.82      6.84 o 
   5   3  23        0.03        2.38      4.86 o 
   6   3  23        0.05       -4.92      7.51 o 
 -15   4  23        9.06       12.24      5.13 o 
 -14   4  23        6.38        9.38      5.19 o 
 -13   4  23       67.66       90.30      8.16 o 
 -12   4  23       19.58       31.27      5.87 o 
 -11   4  23        1.99        3.26      3.44 o 
 -10   4  23       48.23       57.84      5.58 o 
  -9   4  23        2.03        5.26      3.53 o 
  -8   4  23       62.55       62.00      5.85 o 
  -7   4  23        6.75        2.10      3.08 o 
  -6   4  23        8.38        7.36      6.32 o 
  -5   4  23        4.17       -1.67      4.99 o 
  -4   4  23       90.36       89.24      8.52 o 
  -3   4  23        3.57        7.38      4.67 o 
  -2   4  23       34.57       51.50      5.90 o 
  -1   4  23        0.03       -0.66      4.77 o 
   0   4  23        0.78       -4.97      4.50 o 
   1   4  23        0.08        2.26      7.98 o 
   2   4  23        5.08       -1.94      4.20 o 
   3   4  23       44.44       54.23      7.62 o 
   4   4  23        2.92        0.53      4.90 o 
   5   4  23       65.43       68.90      8.67 o 
 -13   5  23        1.52       -0.83      5.03 o 
 -12   5  23       71.64       79.22      6.63 o 
 -11   5  23        2.28        5.69      3.67 o 
 -10   5  23       14.49       17.42      4.27 o 
  -9   5  23       42.27       38.91      5.12 o 
  -8   5  23        0.51        3.20      3.43 o 
  -7   5  23        1.07        0.97      3.99 o 
  -6   5  23       11.08       15.01      5.46 o 
  -5   5  23       11.63       13.81      5.43 o 
  -4   5  23        6.45       10.55      5.20 o 
  -3   5  23       52.26       54.30     10.62 o 
  -2   5  23        6.55       12.80      5.33 o 
  -1   5  23       50.47       60.54      8.13 o 
   0   5  23       39.73       46.01      6.20 o 
   1   5  23       15.01       19.40      6.13 o 
   2   5  23       24.62       26.95      6.99 o 
   3   5  23        6.30       14.06      6.13 o 
   4   5  23        8.44       -2.99      7.06 o 
 -12   6  23        0.02        3.18      7.70 o 
 -11   6  23        0.02      -10.50      7.00 o 
 -10   6  23        3.87        5.60      7.32 o 
  -9   6  23        3.53       -4.33      6.30 o 
  -8   6  23        1.53        2.61      7.57 o 
  -7   6  23       30.76       23.73      9.80 o 
  -6   6  23       48.28       73.48      8.61 o 
  -5   6  23        0.95       -7.91      8.46 o 
  -4   6  23       48.48       49.57      7.91 o 
  -3   6  23        2.40       -1.73      4.29 o 
  -2   6  23        3.96        2.65      4.93 o 
  -1   6  23        6.45        5.61      5.23 o 
   0   6  23        0.56        1.08      4.63 o 
   1   6  23       18.31       24.72      6.81 o 
   2   6  23       73.59       84.81     15.01 o 
   3   6  23        2.41        2.74      7.89 o 
  -8   7  23        2.43        0.70      8.72 o 
  -7   7  23        9.52       14.00      9.92 o 
  -6   7  23        5.05        3.63      8.53 o 
  -5   7  23        7.41        7.70      5.76 o 
  -4   7  23       16.57        3.52      5.40 o 
  -3   7  23       40.68       44.23      7.80 o 
  -2   7  23       35.85       43.29      7.62 o 
  -1   7  23        0.01       -6.04      6.43 o 
 -16   0  24      148.90      131.25     14.82 o 
 -15   0  24       72.71       86.46     12.34 o 
 -14   0  24       24.99       34.99      9.23 o 
 -13   0  24      119.47      149.51     13.93 o 
 -12   0  24       11.34       10.12      6.74 o 
 -11   0  24        7.95        2.23      5.15 o 
 -10   0  24        0.00        0.38      5.66 o 
  -9   0  24        5.68        2.69      6.36 o 
  -8   0  24        0.95       -3.11      3.17 o 
  -7   0  24        1.90        1.58      3.24 o 
  -6   0  24       41.55       32.48      5.57 o 
  -5   0  24       13.17       21.89      7.00 o 
  -4   0  24       12.48       11.20      6.17 o 
  -3   0  24       42.57       46.25      8.78 o 
  -2   0  24      166.74      152.63     13.11 o 
  -1   0  24        8.52       19.53      7.19 o 
   0   0  24       11.83        3.82      5.85 o 
   1   0  24       35.84       32.83      9.10 o 
   2   0  24        0.69        2.61      6.74 o 
   3   0  24        0.19       -5.15      5.60 o 
   4   0  24       13.90       15.27      8.59 o 
   5   0  24       52.70       68.65     12.22 o 
   6   0  24       72.73       74.25     12.09 o 
 -16   1  24       10.11       14.22      9.19 o 
 -15   1  24       54.96       54.51      7.57 o 
 -14   1  24       73.14       81.30      8.36 o 
 -13   1  24        0.05       -0.31      3.75 o 
 -12   1  24       16.31       22.59      5.61 o 
 -11   1  24        7.75        4.35      4.90 o 
 -10   1  24        0.90        0.59      2.71 o 
  -9   1  24      100.57      106.41      9.00 o 
  -8   1  24       22.42       20.60      3.56 o 
  -7   1  24        0.15        1.33      2.57 o 
  -6   1  24       40.40       35.14      4.00 o 
  -5   1  24       90.73       80.19      7.19 o 
  -4   1  24        9.78        3.01      3.71 o 
  -3   1  24      121.93      129.81     17.27 o 
  -2   1  24        0.63        1.51      3.37 o 
  -1   1  24        0.88       -3.00      5.34 o 
   0   1  24        0.93       11.03      4.69 o 
   1   1  24       15.61       11.73      7.70 o 
   2   1  24      355.06      381.57     27.39 o 
   3   1  24       20.92       25.53      9.03 o 
   4   1  24      128.25      152.58     23.70 o 
   5   1  24       22.58       20.81      6.54 o 
   6   1  24        5.35       12.73      5.94 o 
 -15   2  24       84.98       92.61      8.97 o 
 -14   2  24        1.91       -4.47      4.32 o 
 -13   2  24       75.49       83.18      8.03 o 
 -12   2  24       19.31       14.59      5.21 o 
 -11   2  24        9.24        5.14      4.87 o 
 -10   2  24       29.35       23.21      4.42 o 
  -9   2  24        0.06        0.96      3.16 o 
  -8   2  24       13.20        9.46      3.15 o 
  -7   2  24      163.24      157.52      6.88 o 
  -6   2  24       76.73       76.75      6.01 o 
  -5   2  24        0.40       -2.21      3.56 o 
  -4   2  24      101.47       98.97      8.30 o 
  -3   2  24       12.43        3.75      4.11 o 
  -2   2  24       47.48       48.60      8.24 o 
  -1   2  24       48.42       40.42      6.36 o 
   0   2  24       11.40       22.96      5.40 o 
   1   2  24      242.98      242.00     12.05 o 
   2   2  24        2.69       10.59      4.92 o 
   3   2  24       68.57       80.69      8.43 o 
   4   2  24        3.98        3.78      5.01 o 
   5   2  24       11.39       15.90      6.05 o 
   6   2  24       10.71       13.93      8.65 o 
 -15   3  24       23.04       38.22      8.27 o 
 -14   3  24        0.54        0.73      4.54 o 
 -13   3  24        5.79        7.42      4.72 o 
 -12   3  24        2.86       -3.16      3.97 o 
 -11   3  24        0.30        9.15      3.75 o 
 -10   3  24       98.50       85.27      7.05 o 
  -9   3  24        7.94        8.70      4.01 o 
  -8   3  24      355.08      398.85     12.28 o 
  -7   3  24      209.21      212.47      7.22 o 
  -6   3  24       36.92       40.01      4.54 o 
  -5   3  24        5.21        1.66      4.55 o 
  -4   3  24        0.01       11.10      4.68 o 
  -3   3  24        1.65        5.69      4.49 o 
  -2   3  24       11.19       14.57      5.31 o 
  -1   3  24       55.72       60.79      7.60 o 
   0   3  24        5.28        2.86      4.93 o 
   1   3  24        1.52        6.29      4.80 o 
   2   3  24       17.26       23.13      6.19 o 
   3   3  24        2.77       -3.97      4.09 o 
   4   3  24        5.39        0.85      4.78 o 
   5   3  24        3.25       -1.99      4.65 o 
 -14   4  24       16.76       13.08      5.22 o 
 -13   4  24       49.34       62.74      8.97 o 
 -12   4  24        0.33        1.35      4.08 o 
 -11   4  24       24.42       18.92      7.16 o 
 -10   4  24        0.28       -2.42      3.16 o 
  -9   4  24       17.15       13.56      4.66 o 
  -8   4  24      288.22      316.94     11.19 o 
  -7   4  24        0.42       -2.04      2.85 o 
  -6   4  24        2.26       -3.74      4.25 o 
  -5   4  24      110.75      106.92      9.24 o 
  -4   4  24       45.14       57.15      7.75 o 
  -3   4  24       78.65       74.79      8.80 o 
  -2   4  24        4.88       10.25      5.28 o 
  -1   4  24       78.13       64.29      8.15 o 
   0   4  24        8.80       -7.11      4.74 o 
   1   4  24        6.94       15.08      5.73 o 
   2   4  24        3.58       -3.66      4.93 o 
   3   4  24        8.72       17.62      5.88 o 
   4   4  24        3.09       -4.58      5.98 o 
 -13   5  24        0.02        2.42      5.98 o 
 -12   5  24        0.01        4.05      4.77 o 
 -11   5  24        9.78       10.93      4.04 o 
 -10   5  24        0.46       -0.34      3.19 o 
  -9   5  24        8.06        7.48      3.82 o 
  -8   5  24        5.73        5.37      3.52 o 
  -7   5  24       28.89       27.55      6.09 o 
  -6   5  24      109.52      118.79      9.87 o 
  -5   5  24        3.82       -0.04      8.02 o 
  -4   5  24        1.32       -6.04      4.03 o 
  -3   5  24        4.94        5.95      4.76 o 
  -2   5  24       17.25       22.01      6.29 o 
  -1   5  24        0.09       -2.89      3.49 o 
   0   5  24        1.09        3.54      5.01 o 
   1   5  24       14.16        9.73      5.57 o 
   2   5  24        0.54       -7.12      4.86 o 
   3   5  24       47.64       55.35     12.28 o 
 -11   6  24        0.20       -7.89      7.70 o 
 -10   6  24        0.28        3.37      8.91 o 
  -9   6  24       38.82       45.36     12.41 o 
  -8   6  24       16.25        9.35      8.78 o 
  -7   6  24        3.07        8.65      8.72 o 
  -6   6  24        1.85        2.29      5.42 o 
  -5   6  24        3.27        3.30      5.35 o 
  -4   6  24       16.80       21.43      6.51 o 
  -3   6  24       22.46       27.04      6.54 o 
  -2   6  24        3.45       12.54      5.89 o 
  -1   6  24        5.16        9.71      5.58 o 
   0   6  24       17.70       10.52      5.44 o 
   1   6  24        6.08       -0.19      6.55 o 
  -5   7  24        3.83        7.57      8.02 o 
  -4   7  24        6.05        6.30      8.33 o 
  -3   7  24       25.88       39.70     11.01 o 
 -15   1  25        4.99       -1.95      4.05 o 
 -14   1  25        4.78        5.49      4.79 o 
 -13   1  25        1.01        2.23      4.29 o 
 -12   1  25       31.23       31.65      5.96 o 
 -11   1  25        0.02        4.92      7.70 o 
 -10   1  25       48.42       58.37      8.40 o 
  -9   1  25       30.24       26.69      3.74 o 
  -8   1  25      116.17      107.40      5.94 o 
  -7   1  25       54.83       57.38      4.87 o 
  -6   1  25       46.27       57.48      7.17 o 
  -5   1  25       19.43       21.70      5.25 o 
  -4   1  25       60.07       54.53      6.77 o 
  -3   1  25       85.24       79.08      7.56 o 
  -2   1  25       19.54       12.51      5.34 o 
  -1   1  25       43.38       44.42      8.56 o 
   0   1  25        2.32       -2.91      3.61 o 
   1   1  25        2.33        4.96      4.77 o 
   2   1  25       84.02       94.37      9.09 o 
   3   1  25      313.81      335.13     31.43 o 
   4   1  25      173.74      155.64     10.95 o 
   5   1  25       76.03       71.85      8.79 o 
 -15   2  25        5.68        5.66      5.17 o 
 -14   2  25       16.04       20.83      7.63 o 
 -13   2  25        8.60        6.29      4.36 o 
 -12   2  25        1.32        2.03      3.99 o 
 -11   2  25        1.86        4.85      6.65 o 
 -10   2  25        0.18       -1.37      2.92 o 
  -9   2  25       20.65       17.94      4.12 o 
  -8   2  25      297.17      283.78     10.22 o 
  -7   2  25      136.11      155.36      7.11 o 
  -6   2  25        0.51       -5.43      3.62 o 
  -5   2  25       94.81       95.20      8.33 o 
  -4   2  25       50.77       49.97      6.87 o 
  -3   2  25        6.25       -3.89      7.28 o 
  -2   2  25        0.98        1.26      3.87 o 
  -1   2  25       18.33       15.87      5.36 o 
   0   2  25       43.50       59.58     17.97 o 
   1   2  25       68.41       57.97      8.62 o 
   2   2  25       65.81       57.40      7.86 o 
   3   2  25       39.17       57.11      8.46 o 
   4   2  25       10.32        7.66      7.98 o 
   5   2  25        8.29        3.31      7.63 o 
 -14   3  25        5.57        5.99      9.83 o 
 -13   3  25       94.11      102.19     12.25 o 
 -12   3  25       11.43        8.54      4.57 o 
 -11   3  25        3.37        1.29      3.39 o 
 -10   3  25      101.14      110.93      6.77 o 
  -9   3  25       54.01       56.90      5.16 o 
  -8   3  25      203.01      221.74      9.76 o 
  -7   3  25       13.29       21.41      3.97 o 
  -6   3  25       88.50      116.78      9.38 o 
  -5   3  25       59.51       78.15     10.08 o 
  -4   3  25       87.28      105.00      9.04 o 
  -3   3  25       26.57       27.72      6.23 o 
  -2   3  25       27.79       19.20      8.49 o 
  -1   3  25      108.57      113.43     19.40 o 
   0   3  25        0.48       -0.65      4.42 o 
   1   3  25        3.48       -6.44      4.36 o 
   2   3  25        3.99       -2.69      4.51 o 
   3   3  25        4.73        7.64      5.24 o 
   4   3  25        0.54        5.03      7.32 o 
 -13   4  25       81.56       92.70      8.64 o 
 -12   4  25        6.75        6.76      8.21 o 
 -11   4  25       13.10       13.40      4.37 o 
 -10   4  25        1.77        0.48      3.36 o 
  -9   4  25       73.97       84.11      6.73 o 
  -8   4  25      143.19      136.16      8.20 o 
  -7   4  25      195.52      217.77      9.98 o 
  -6   4  25      115.51      134.74     14.16 o 
  -5   4  25       11.94       23.78      7.35 o 
  -4   4  25        9.29        6.94      7.90 o 
  -3   4  25        1.87       -7.71      5.57 o 
  -2   4  25        8.84        3.00      9.99 o 
  -1   4  25       86.75      102.16      9.63 o 
   0   4  25        0.97       -0.20      4.80 o 
   1   4  25        3.65        0.09      5.11 o 
   2   4  25       63.73       71.89      8.93 o 
   3   4  25       19.38       19.91      9.10 o 
 -12   5  25        6.90       -3.17      4.54 o 
 -11   5  25        0.18       -3.06      4.30 o 
 -10   5  25       10.71       20.40      4.71 o 
  -9   5  25       11.57       10.54      4.00 o 
  -8   5  25        1.70        7.62      4.92 o 
  -7   5  25        0.50       -1.34      7.44 o 
  -6   5  25       11.87       15.09      6.16 o 
  -5   5  25        8.22        6.26      7.09 o 
  -4   5  25       13.25       20.57      6.34 o 
  -3   5  25       15.71       19.55      6.27 o 
  -2   5  25        6.63       14.12      4.78 o 
  -1   5  25       46.48       61.67      8.87 o 
   0   5  25       52.39       59.91     18.13 o 
   1   5  25       45.02       47.91     12.66 o 
  -9   6  25        0.16       -3.18      7.76 o 
  -8   6  25       29.21       47.65     11.90 o 
  -7   6  25       59.33       54.91     13.11 o 
  -6   6  25        4.55       -2.45      6.68 o 
  -5   6  25       98.88      136.15     11.35 o 
  -4   6  25        0.16       -2.72      4.98 o 
  -3   6  25        3.29        4.86      7.86 o 
  -2   6  25        0.41       -3.37      6.74 o 
 -15   0  26        0.07        2.04      6.62 o 
 -14   0  26        3.56       -2.23      6.43 o 
 -13   0  26        0.96       -1.78      5.85 o 
 -12   0  26      215.37      250.79     18.07 o 
 -11   0  26       30.39       34.74      9.29 o 
 -10   0  26      186.52      208.17     16.03 o 
  -9   0  26       18.13       13.28      4.62 o 
  -8   0  26        0.04       -3.37      4.71 o 
  -7   0  26        2.28        3.25      6.74 o 
  -6   0  26        2.81        3.12      5.41 o 
  -5   0  26       19.73       33.40      8.08 o 
  -4   0  26        8.93       12.85      6.87 o 
  -3   0  26       71.85       73.16     11.13 o 
  -2   0  26        1.00       -5.66      4.90 o 
  -1   0  26        1.20       -3.37      5.28 o 
   0   0  26      157.41      169.23     15.71 o 
   1   0  26       34.48       38.55      9.99 o 
   2   0  26       17.71       15.08      8.46 o 
   3   0  26       30.02       22.97     10.12 o 
   4   0  26       42.19       30.22     10.82 o 
 -14   1  26        0.63       -2.29      4.54 o 
 -13   1  26       64.56       83.90      8.78 o 
 -12   1  26       60.63       75.01      8.08 o 
 -11   1  26      179.61      237.55     12.28 o 
 -10   1  26       43.98       36.73      6.20 o 
  -9   1  26      101.57      103.33      8.70 o 
  -8   1  26       29.63       24.55      6.31 o 
  -7   1  26       11.78        9.64      3.32 o 
  -6   1  26       61.68       63.98      7.26 o 
  -5   1  26       49.37       45.65      6.57 o 
  -4   1  26       36.77       35.34      6.18 o 
  -3   1  26       18.55       27.99     10.08 o 
  -2   1  26       91.99       86.34      8.21 o 
  -1   1  26       43.76       53.92      9.32 o 
   0   1  26        9.00       10.38      5.23 o 
   1   1  26        9.62       13.52      5.56 o 
   2   1  26       45.64       50.29      7.80 o 
   3   1  26        1.08        7.66      6.84 o 
   4   1  26       68.14       78.89     12.79 o 
 -14   2  26        9.93       15.39      5.67 o 
 -13   2  26        0.45       -1.36      4.37 o 
 -12   2  26       11.47        4.76      4.43 o 
 -11   2  26       22.78       31.83      6.47 o 
 -10   2  26       28.46       23.36      4.47 o 
  -9   2  26       49.70       55.17      5.90 o 
  -8   2  26        5.34       13.76      3.57 o 
  -7   2  26       68.99       70.98      5.54 o 
  -6   2  26       13.02       19.32      7.83 o 
  -5   2  26       52.57       59.91      7.83 o 
  -4   2  26       76.52       67.63      7.65 o 
  -3   2  26        8.98        6.19      7.25 o 
  -2   2  26       14.58       11.30      4.80 o 
  -1   2  26        4.44        5.03      6.04 o 
   0   2  26        0.30        1.17      4.73 o 
   1   2  26        1.99        0.12      4.77 o 
   2   2  26        2.97        2.85      4.90 o 
   3   2  26       50.33       58.72      8.17 o 
 -13   3  26       68.75       88.84     12.50 o 
 -12   3  26        1.53        0.83      4.18 o 
 -11   3  26        3.43        4.50      4.25 o 
 -10   3  26       13.59       13.07      5.45 o 
  -9   3  26        3.02       12.06      4.22 o 
  -8   3  26      446.35      473.63     16.34 o 
  -7   3  26        3.75        6.14      4.07 o 
  -6   3  26      139.66      124.23      9.83 o 
  -5   3  26        1.37        1.18      4.62 o 
  -4   3  26       14.68       23.95      6.23 o 
  -3   3  26       32.26       31.18      6.56 o 
  -2   3  26       23.01       19.73      5.67 o 
  -1   3  26       57.90       58.85      7.80 o 
   0   3  26      106.20      108.77      9.73 o 
   1   3  26        7.04       -1.58      4.66 o 
   2   3  26        1.30       -6.75      4.50 o 
 -12   4  26        0.07        2.18      4.49 o 
 -11   4  26       45.97       55.32      6.20 o 
 -10   4  26       25.56       36.64      5.58 o 
  -9   4  26        3.41        8.85      4.26 o 
  -8   4  26       29.85       31.68      5.24 o 
  -7   4  26       82.35       95.84      9.53 o 
  -6   4  26       18.41       29.87      5.90 o 
  -5   4  26        8.18       10.50      5.42 o 
  -4   4  26       46.75       44.49      7.52 o 
  -3   4  26       12.35       -4.52      6.90 o 
  -2   4  26        0.36       -2.13      4.70 o 
  -1   4  26       57.19       63.19      9.32 o 
   0   4  26       60.65       54.94      8.23 o 
   1   4  26        3.59        2.61      7.06 o 
 -11   5  26        6.64       -3.26      7.63 o 
 -10   5  26        8.18        8.87      4.19 o 
  -9   5  26       15.78       19.87      6.82 o 
  -8   5  26        6.66        1.44      4.43 o 
  -7   5  26       14.07       17.94      9.54 o 
  -6   5  26      103.31      134.17     11.04 o 
  -5   5  26        4.70        8.52      6.06 o 
  -4   5  26       58.26       66.07     17.88 o 
  -3   5  26        4.58        6.38      4.33 o 
  -2   5  26        8.10       12.24      6.00 o 
  -1   5  26        2.20       12.98      8.21 o 
  -5   6  26       11.88       21.19     10.05 o 
  -4   6  26        0.04       -8.53      7.32 o 
 -14   1  27        0.13       -0.88      7.44 o 
 -13   1  27       12.97        7.22      4.63 o 
 -12   1  27       11.00        0.27      4.83 o 
 -11   1  27       15.66       16.82      5.32 o 
 -10   1  27        5.85        6.07      4.28 o 
  -9   1  27       10.18        7.58      3.70 o 
  -8   1  27        4.17        6.91      3.14 o 
  -7   1  27        2.01       -3.72      2.91 o 
  -6   1  27        0.38       -3.61      3.37 o 
  -5   1  27       39.63       35.50      6.16 o 
  -4   1  27       93.49       85.85     15.52 o 
  -3   1  27        5.10       -4.04      3.67 o 
  -2   1  27        2.02        4.13      4.32 o 
  -1   1  27        0.15        4.59      4.65 o 
   0   1  27        0.04        1.43      6.62 o 
   1   1  27       30.98       29.74      6.88 o 
   2   1  27       95.00       73.51     10.15 o 
 -13   2  27        3.64        9.90      4.90 o 
 -12   2  27       40.53       52.85      7.51 o 
 -11   2  27       38.33       36.73      8.81 o 
 -10   2  27        4.38       11.70      3.92 o 
  -9   2  27        0.01       -0.59      3.26 o 
  -8   2  27       78.81       66.17      5.60 o 
  -7   2  27       22.84       14.43      7.98 o 
  -6   2  27        6.78        1.04      7.00 o 
  -5   2  27       13.03       13.71      5.29 o 
  -4   2  27        4.34        0.86      4.42 o 
  -3   2  27       72.47       75.27      8.23 o 
  -2   2  27      213.19      231.69     12.51 o 
  -1   2  27        1.27       -1.82      4.27 o 
   0   2  27        0.72        4.47      4.88 o 
   1   2  27        0.33        1.62      4.87 o 
 -12   3  27        2.47        3.77      6.14 o 
 -11   3  27        0.07       -1.97      4.27 o 
 -10   3  27       39.10       46.04      5.81 o 
  -9   3  27        3.21       10.09      4.23 o 
  -8   3  27      169.77      198.57      9.94 o 
  -7   3  27        2.06       11.59      5.26 o 
  -6   3  27        0.68        2.38      4.90 o 
  -5   3  27       33.24       38.68      7.09 o 
  -4   3  27        0.11        3.22      4.84 o 
  -3   3  27       48.60       46.37     17.56 o 
  -2   3  27       28.10       18.11      5.89 o 
  -1   3  27       23.65       18.85      6.07 o 
   0   3  27       31.62       36.52     19.56 o 
 -11   4  27       51.76       65.27      6.76 o 
 -10   4  27       51.42       47.57      6.22 o 
  -9   4  27       14.10       21.47      4.57 o 
  -8   4  27        1.91        7.91      4.50 o 
  -7   4  27        0.57        5.13      6.58 o 
  -6   4  27      159.80      177.87     12.16 o 
  -5   4  27       13.73        8.02      8.21 o 
  -4   4  27        2.71       -5.44      7.28 o 
  -3   4  27        4.61       -0.61      5.82 o 
  -2   4  27       10.50       22.53      8.08 o 
  -1   4  27        3.02       12.22      8.02 o 
  -9   5  27       12.09       33.27      9.54 o 
  -6   5  27       82.82       98.49     14.00 o 
  -5   5  27        0.28       -4.14      7.06 o 
  -4   5  27        7.64       13.87      8.65 o 
  -3   5  27        1.95       -0.45      8.33 o 
 -13   0  28       14.48       28.31      9.10 o 
 -12   0  28       21.84       35.12      9.73 o 
 -11   0  28        0.65       10.37      6.93 o 
 -10   0  28       51.19       62.48     11.07 o 
  -9   0  28      103.23       92.09      8.65 o 
  -8   0  28       43.96       41.73     10.53 o 
  -7   0  28       63.53       56.94     10.12 o 
  -6   0  28       62.93       59.42     10.37 o 
  -5   0  28       13.17       12.02      7.83 o 
  -4   0  28       19.31       20.10      8.02 o 
  -3   0  28       21.60       38.62      9.61 o 
  -2   0  28      104.91      110.64     13.49 o 
  -1   0  28       19.67       18.77      8.78 o 
   0   0  28       13.18        5.47      7.76 o 
 -13   1  28        0.30        1.60      4.59 o 
 -12   1  28        0.30       -1.54      4.05 o 
 -11   1  28        1.35        2.96      5.15 o 
 -10   1  28       32.49       31.03      6.44 o 
  -9   1  28       42.42       41.15      5.54 o 
  -8   1  28        7.14        4.46      3.08 o 
  -7   1  28        0.23       -4.91      3.28 o 
  -6   1  28        2.03        0.61      3.82 o 
  -5   1  28       31.44       34.72      6.63 o 
  -4   1  28        1.08       -1.38      4.28 o 
  -3   1  28        9.12        8.93      8.53 o 
  -2   1  28      151.36      175.38     11.07 o 
  -1   1  28       35.20       42.26      7.24 o 
   0   1  28        0.08        3.58      5.31 o 
 -12   2  28       12.79       22.20      6.20 o 
 -11   2  28        0.37        1.69      4.54 o 
 -10   2  28        1.82       -1.72      3.27 o 
  -9   2  28       59.86       63.16      6.55 o 
  -8   2  28        0.10       -5.50      4.24 o 
  -7   2  28        8.58       -0.76     14.16 o 
  -6   2  28       21.71        9.89      4.89 o 
  -5   2  28        3.23        1.78      6.84 o 
  -4   2  28        0.44       -5.99      3.99 o 
  -3   2  28       22.12       28.53      6.09 o 
  -2   2  28        0.30        2.96      4.38 o 
  -1   2  28        0.06       -0.73      4.59 o 
 -11   3  28       11.21       17.70      5.52 o 
 -10   3  28       27.46       15.29      4.66 o 
  -9   3  28      101.61      110.60      8.13 o 
  -8   3  28       85.34       94.37      9.59 o 
  -7   3  28        1.22       -6.31      4.21 o 
  -6   3  28       27.24       15.99      6.01 o 
  -5   3  28       11.32        9.67      5.33 o 
  -4   3  28        0.16        3.01      6.68 o 
  -3   3  28       17.51       22.09      6.32 o 
  -2   3  28        6.40        8.43      6.58 o 
  -9   4  28        5.37        8.54      5.73 o 
  -8   4  28        0.01       -6.81      6.93 o 
  -7   4  28        0.05        0.79      5.37 o 
  -6   4  28        0.77        7.96      5.69 o 
  -5   4  28        0.01       -0.37      7.67 o 
  -4   4  28       10.34       -9.16      6.11 o 
  -3   4  28        2.34        5.85      7.70 o 
 -11   1  29        8.60        9.44      5.16 o 
 -10   1  29       19.07       22.08      6.00 o 
  -9   1  29        1.29       -2.48      3.35 o 
  -8   1  29        7.41        4.37      4.81 o 
  -7   1  29        7.93       -3.28      4.90 o 
  -6   1  29       69.49       71.20      9.42 o 
  -5   1  29       60.24       72.66      8.29 o 
  -4   1  29        0.25       -0.88      9.19 o 
  -3   1  29        5.18        9.34      5.08 o 
  -2   1  29       19.07       19.06      8.91 o 
 -11   2  29        0.21        3.53      5.08 o 
 -10   2  29       16.01       15.35      4.74 o 
  -9   2  29        0.44        5.67      4.23 o 
  -8   2  29        1.16       -1.67      4.40 o 
  -7   2  29       82.63       97.66     17.30 o 
  -6   2  29        6.24        3.39      4.68 o 
  -5   2  29       71.42       71.54      8.37 o 
  -4   2  29      104.34      129.30     10.31 o 
  -3   2  29        0.82        7.20      4.88 o 
  -9   3  29       89.54       96.30     11.20 o 
  -8   3  29        0.21        1.46      7.38 o 
  -7   3  29        6.53        4.15      5.27 o 
  -6   3  29        6.52        6.99      5.30 o 
  -5   3  29        2.13        0.03      5.41 o 
  -4   3  29        1.77        9.86      7.76 o 
 -10   0  30       32.87       41.16     10.75 o 
  -9   0  30        4.01       -1.15      9.19 o 
  -8   0  30        4.41       -3.69      6.04 o 
  -7   0  30        2.77       -7.06      5.54 o 
  -6   0  30        8.33       -0.64      6.68 o 
  -5   0  30        0.00       -7.54      5.03 o 
  -9   1  30        7.25        8.53      4.41 o 
  -8   1  30        3.05       -0.75      4.34 o 
  -7   1  30        1.46       -1.73      4.33 o 
  -6   1  30       22.11       24.52      6.23 o 
  -5   1  30        0.03       11.90      5.60 o 
  -8   2  30        3.19        7.94      6.49 o 
  -7   2  30        0.67        2.68      4.92 o 
  -6   2  30        0.62       -0.06      6.30 o 
  -5   2  30        1.01       -0.89      6.81 o 
                                                 
